# Supplementary material for: Prognostic biomarkers related to breast cancer recurrence identified based on Logit model analysis
Source: World J Surg Oncol. 2020 Sep 25;18:254. doi: 10.1186/s12957-020-02026-z (PMC7519567; doi:10.1186/s12957-020-02026-z)
Supplement: Supplementary file 1 — Additional file 1: Table 1. Histopathological data from TCGA database cases. [file 12957_2020_2026_MOESM1_ESM.xlsx]

## Sheet: TCGA-clinical
sampleID	Group	OS.time	OS	RFS.time	RFS	ER_Status	HER2_Status	PR_Status	PAM50Call_RNAseq	Age	pathologic_M	pathologic_N	pathologic_T	pathologic_stage	anatomic_neoplasm_subdivision	histological_type	margin_status	menopause_status	new_neoplasm_event_occurrence_anatomic_site	new_neoplasm_event_type	radiation_therapy
TCGA-A2-A04P-01	poor DFS	548	1	179	1	Negative	Negative	Negative	Basal	36	M0	N3c	T2	Stage IIIC	Left	Infiltrating Ductal Carcinoma	Positive	Pre (<6 months since LMP AND no prior bilateral ovariectomy AND not on estrogen replacement)	Other, specify	Locoregional Recurrence	YES
TCGA-A2-A0EW-01	poor DFS	1884	1	1353	1	Positive	Negative	Positive	LumA	53	M0	N3a	T1b	Stage IIIC	Right Lower Outer Quadrant	Infiltrating Lobular Carcinoma	Positive	Post (prior bilateral ovariectomy OR >12 mo since LMP with no prior hysterectomy)	Bone	Distant Metastasis	YES
TCGA-A2-A3XS-01	poor DFS	1032	1	682	1					62	M0	N2a	T1	Stage IIIA	Left Upper Outer Quadrant	Infiltrating Ductal Carcinoma	Positive	Post (prior bilateral ovariectomy OR >12 mo since LMP with no prior hysterectomy)	Lung	Distant Metastasis	NO
TCGA-A2-A3XU-01	poor DFS	912	1	596	1					35	M0	N1mi	T2	Stage IIB	Left	Infiltrating Ductal Carcinoma	Negative	Post (prior bilateral ovariectomy OR >12 mo since LMP with no prior hysterectomy)	Other, specify	Locoregional Recurrence	YES
TCGA-A2-A3XY-01	poor DFS	1093	1	1072	1					49	M0	N1a	T2	Stage IIB	Left Upper Outer Quadrant	Infiltrating Ductal Carcinoma	Negative	Post (prior bilateral ovariectomy OR >12 mo since LMP with no prior hysterectomy)	Brain	Distant Metastasis	YES
TCGA-A7-A13E-01	poor DFS	614	1	556	1	Positive	Negative	Negative	Basal	62	MX	N1	T2	Stage IIB	Left Upper Outer Quadrant	Infiltrating Ductal Carcinoma	Negative	Post (prior bilateral ovariectomy OR >12 mo since LMP with no prior hysterectomy)	Other, specify	Distant Metastasis	NO
TCGA-A8-A08T-01	poor DFS	3409	1	2557	1	Positive	Negative	Positive	LumA	64	M1	N1a	T2	Stage IV	Right	Infiltrating Ductal Carcinoma	Positive	Post (prior bilateral ovariectomy OR >12 mo since LMP with no prior hysterectomy)			NO
TCGA-AC-A2FE-01	poor DFS	2636	1	2496	1					62	MX	N3a	T3	Stage IIIC	Right Upper Outer Quadrant	Infiltrating Lobular Carcinoma	Negative	Post (prior bilateral ovariectomy OR >12 mo since LMP with no prior hysterectomy)	Liver	Distant Metastasis	YES
TCGA-AC-A2FM-01	poor DFS	792	1	780	1					87	M0	N1mi	T2	Stage IIB	Right Upper Inner Quadrant	Infiltrating Lobular Carcinoma	Negative	Post (prior bilateral ovariectomy OR >12 mo since LMP with no prior hysterectomy)	Other, specify	Distant Metastasis	NO
TCGA-AC-A2QJ-01	poor DFS	446	1	237	1					48	M0	N0	T4b	Stage IIIB	Left Upper Outer Quadrant|Left Lower Outer Quadrant	Metaplastic Carcinoma	Negative	Peri (6-12 months since last menstrual period)	Bone	Distant Metastasis	YES
TCGA-AO-A03P-01	poor DFS	2911	1	1922	1	Positive	Negative	Positive	LumB	54	M0	N1	T2	Stage IIB	Right Upper Outer Quadrant|Right	Infiltrating Ductal Carcinoma	Close	Post (prior bilateral ovariectomy OR >12 mo since LMP with no prior hysterectomy)	Liver	Distant Metastasis	YES
TCGA-AO-A03U-01	poor DFS	1793	1	1614	1	Negative	Negative	Negative	Normal	31	M0	N0 (i-)	T1c	Stage I	Left Upper Inner Quadrant|Left Upper Outer Quadrant|Left Lower Inner Quadrant|Left Lower Outer Quadrant|Left	Other, specify	Negative	Pre (<6 months since LMP AND no prior bilateral ovariectomy AND not on estrogen replacement)	Lung	New Primary Tumor	NO
TCGA-AR-A0TY-01	poor DFS	1699	1	544	1	Positive	Negative	Negative	LumB	54	M0	N0	T2	Stage IIA	Right Upper Outer Quadrant	Infiltrating Ductal Carcinoma	Negative	Post (prior bilateral ovariectomy OR >12 mo since LMP with no prior hysterectomy)	Bone	Distant Metastasis	NO
TCGA-AR-A0TZ-01	poor DFS	3262	1	1313	1	Positive	Negative	Positive	LumA	43	M1	N2	T2	Stage IIIA	Left Upper Outer Quadrant	Infiltrating Ductal Carcinoma	Negative	Pre (<6 months since LMP AND no prior bilateral ovariectomy AND not on estrogen replacement)	Bone	Distant Metastasis	YES
TCGA-AR-A0U2-01	poor DFS	2551	1	1609	1	Positive	Negative	Positive	LumB	47	M0	N2	T2	Stage IIIA	Left Lower Outer Quadrant	Infiltrating Ductal Carcinoma	Negative	Pre (<6 months since LMP AND no prior bilateral ovariectomy AND not on estrogen replacement)	Bone	Distant Metastasis	YES
TCGA-AR-A1AR-01	poor DFS	524	1	387	1	Negative	Negative	Negative	Basal	50	M0	N2	T1	Stage IIIA	Left Lower Inner Quadrant	Infiltrating Ductal Carcinoma	Negative	Post (prior bilateral ovariectomy OR >12 mo since LMP with no prior hysterectomy)	Other, specify	New Primary Tumor	YES
TCGA-AR-A24L-01	poor DFS	2866	1	1414	1	Positive	Negative	Positive	LumA	26	M0	N1	T2	Stage IIB	Right	Infiltrating Ductal Carcinoma	Negative	Pre (<6 months since LMP AND no prior bilateral ovariectomy AND not on estrogen replacement)		Locoregional Disease	YES
TCGA-AR-A256-01	poor DFS	2854	1	1640	1	Negative	Negative	Negative	Basal	45	M0	N0	T2	Stage IIA	Right Lower Inner Quadrant	Infiltrating Ductal Carcinoma	Negative	Pre (<6 months since LMP AND no prior bilateral ovariectomy AND not on estrogen replacement)		Locoregional Disease	NO
TCGA-AR-A2LH-01	poor DFS	616	1	434	1				Normal	55	M0	N3	T3	Stage III	Right Upper Outer Quadrant	Infiltrating Lobular Carcinoma	Negative	Post (prior bilateral ovariectomy OR >12 mo since LMP with no prior hysterectomy)	Bone	Distant Metastasis	YES
TCGA-AR-A2LK-01	poor DFS	1649	1	1304	1				LumB	62	M0	N2	T3	Stage III	Right Upper Outer Quadrant|Right Lower Outer Quadrant	Infiltrating Lobular Carcinoma	Positive	Post (prior bilateral ovariectomy OR >12 mo since LMP with no prior hysterectomy)	Bone	Distant Metastasis	YES
TCGA-AR-A5QQ-01	poor DFS	322	1	301	1					68	M0	N1	T3	Stage IIIA	Right	Other, specify		Post (prior bilateral ovariectomy OR >12 mo since LMP with no prior hysterectomy)	Lung	Distant Metastasis	YES
TCGA-B6-A0I1-01	poor DFS	2361	1	1120	1				Basal	73	M0	N0	T2	Stage IIA	Left Upper Outer Quadrant	Infiltrating Ductal Carcinoma	Negative	Post (prior bilateral ovariectomy OR >12 mo since LMP with no prior hysterectomy)	Lung	Distant Metastasis	NO
TCGA-B6-A0I6-01	poor DFS	991	1	859	1	Negative		Negative	Basal	49	M0	N1	T1c	Stage IIA	Left Upper Outer Quadrant|Left	Infiltrating Ductal Carcinoma	Negative	Indeterminate (neither Pre or Postmenopausal)	Other, specify	Distant Metastasis	NO
TCGA-B6-A0I8-01	poor DFS	749	1	746	1				LumA	46	M0	NX	T1	Stage X	Right Upper Inner Quadrant|Right	Infiltrating Ductal Carcinoma		Indeterminate (neither Pre or Postmenopausal)	Other, specify	Locoregional Disease	NO
TCGA-B6-A0IB-01	poor DFS	3941	1	2717	1	Positive	Negative	Positive	LumB	64	M1	N3	T3	Stage IV	Right Upper Inner Quadrant|Right	Infiltrating Ductal Carcinoma	Negative	Indeterminate (neither Pre or Postmenopausal)	Other, specify	Distant Metastasis	NO
TCGA-B6-A0IE-01	poor DFS	1993	1	834	1	Negative	Negative	Negative	LumA	38	M0	N1b	T3	Stage IIIA	Left Upper Outer Quadrant|Left	Mixed Histology (please specify)	Close	Pre (<6 months since LMP AND no prior bilateral ovariectomy AND not on estrogen replacement)	Bone	Distant Metastasis	YES
TCGA-B6-A0IK-01	poor DFS	571	1	489	1	Negative	Negative	Negative	Her2	63	M0	N1	T4	Stage IIIB	Left	Infiltrating Ductal Carcinoma	Positive	Indeterminate (neither Pre or Postmenopausal)	Brain	Distant Metastasis	NO
TCGA-B6-A0IN-01	poor DFS	2573	1	1412	1	Positive		Negative	LumB	45	MX	NX	T1c	Stage X	Right Upper Outer Quadrant|Right	Other, specify	Positive	Indeterminate (neither Pre or Postmenopausal)	Other, specify	Distant Metastasis	NO
TCGA-B6-A0RP-01	poor DFS	3126	1	2787	1	Positive	Negative	Positive	LumA	73	M0	N1b	T2	[Discrepancy]	Left Upper Outer Quadrant|Left	Mixed Histology (please specify)	Positive	Post (prior bilateral ovariectomy OR >12 mo since LMP with no prior hysterectomy)	Bone	Distant Metastasis	NO
TCGA-B6-A0RS-01	poor DFS	3063	1	2041	1	Negative	Negative	Negative	Her2	38	M0	N0 (i-)	T2	Stage IIA	Left Lower Inner Quadrant|Left	Infiltrating Ductal Carcinoma	Negative	Indeterminate (neither Pre or Postmenopausal)	Other, specify	New Primary Tumor	NO
TCGA-B6-A0WW-01	poor DFS	558	1	447	1	Positive	Negative	Positive	LumB	58	MX	N1b	T2	Stage X	Right Upper Inner Quadrant|Right	Infiltrating Ductal Carcinoma	Negative	Indeterminate (neither Pre or Postmenopausal)	Liver	Distant Metastasis	YES
TCGA-B6-A0WX-01	poor DFS	639	1	563	1	Negative	Negative	Negative	Basal	40	M0	N1b	T3	Stage IIIA	Left	Other, specify	Negative	Pre (<6 months since LMP AND no prior bilateral ovariectomy AND not on estrogen replacement)	Bone	Distant Metastasis	NO
TCGA-B6-A0WY-01	poor DFS	3461	1	2011	1	Positive	Negative	Negative	LumA	40	M0	N1b	T3	Stage IIIA	Left Lower Inner Quadrant|Left	Infiltrating Ductal Carcinoma	Negative	Pre (<6 months since LMP AND no prior bilateral ovariectomy AND not on estrogen replacement)	Bone	Distant Metastasis	YES
TCGA-B6-A0X4-01	poor DFS	860	1	716	1	Positive	Negative	Positive	LumA	62	M0	N1b	T2	Stage IIB	Left	Infiltrating Ductal Carcinoma	Negative	Post (prior bilateral ovariectomy OR >12 mo since LMP with no prior hysterectomy)	Bone	Distant Metastasis	NO
TCGA-B6-A0X5-01	poor DFS	2097	1	1343	1	Positive	Negative	Positive	LumB	61	M0	N1b	T2	Stage IIB	Left	Infiltrating Ductal Carcinoma	Negative	Post (prior bilateral ovariectomy OR >12 mo since LMP with no prior hysterectomy)	Other, specify	Distant Metastasis	NO
TCGA-B6-A0X7-01	poor DFS	1781	1	1104	1	Positive	Negative	Positive	LumA	62	MX	NX	T1c	Stage X	Right	Mixed Histology (please specify)		Post (prior bilateral ovariectomy OR >12 mo since LMP with no prior hysterectomy)	Other, specify	New Primary Tumor	YES
TCGA-B6-A3ZX-01	poor DFS	1152	1	994	1					50	M1	N1	T3	Stage IV	Left Upper Inner Quadrant	Mixed Histology (please specify)	Close		Bone	Distant Metastasis	YES
TCGA-BH-A0C1-01	poor DFS	1411	1	1123	1	Positive	Negative	Positive	LumA	61	M0	N2a	T3	Stage IIIA	Right	Infiltrating Lobular Carcinoma	Negative	Post (prior bilateral ovariectomy OR >12 mo since LMP with no prior hysterectomy)	Bone	Distant Metastasis	YES
TCGA-BH-A1EY-01	poor DFS	538	1	396	1	Positive	Negative	Positive	LumA	79	M0	N0	T2	Stage IIA	Left Upper Outer Quadrant	Infiltrating Ductal Carcinoma		Post (prior bilateral ovariectomy OR >12 mo since LMP with no prior hysterectomy)	Lung	Distant Metastasis	NO
TCGA-C8-A3M7-01	poor DFS	1034	1	1034	1				LumA	60	M0	N0	T4b	Stage IIIB	Left Upper Inner Quadrant	Infiltrating Lobular Carcinoma	Negative	Post (prior bilateral ovariectomy OR >12 mo since LMP with no prior hysterectomy)		Locoregional Recurrence	YES
TCGA-D8-A73W-01	poor DFS	385	1	21	1					79	MX	N1a	T3	Stage IIIA	Right Upper Outer Quadrant	Mucinous Carcinoma	Negative	Post (prior bilateral ovariectomy OR >12 mo since LMP with no prior hysterectomy)	Lung	Distant Metastasis	YES
TCGA-E2-A14Z-01	poor DFS	563	1	188	1	Positive	Negative	Positive	LumA	64	M0	N0	T1c	Stage I	Left Upper Outer Quadrant	Infiltrating Ductal Carcinoma	Negative	Post (prior bilateral ovariectomy OR >12 mo since LMP with no prior hysterectomy)	Liver	Distant Metastasis	YES
TCGA-E2-A1LE-01	poor DFS	879	1	361	1					71	M0	N3a	T2	Stage IIIC	Right Upper Inner Quadrant|Right Lower Inner Quadrant	Infiltrating Ductal Carcinoma	Negative	Post (prior bilateral ovariectomy OR >12 mo since LMP with no prior hysterectomy)	Lung	Distant Metastasis	YES
TCGA-E2-A1LK-01	poor DFS	266	1	155	1	Negative	Negative	Negative	Basal	84	M0	N3a	T4b	Stage IIIC	Left Upper Outer Quadrant|Left Lower Outer Quadrant	Infiltrating Ductal Carcinoma	Negative	Post (prior bilateral ovariectomy OR >12 mo since LMP with no prior hysterectomy)	Other, specify	Locoregional Disease	NO
TCGA-E2-A2P5-01	poor DFS	821	1	597	1					78	M0	N3	T2	Stage IIIC	Left	Infiltrating Lobular Carcinoma	Negative	Post (prior bilateral ovariectomy OR >12 mo since LMP with no prior hysterectomy)	Bone	Distant Metastasis	YES
TCGA-E9-A1N6-01	poor DFS	678	1	443	1	Positive	Positive	Positive	LumB	52	M0	N1	T2	Stage IIB	Left Upper Outer Quadrant	Infiltrating Ductal Carcinoma	Negative	Post (prior bilateral ovariectomy OR >12 mo since LMP with no prior hysterectomy)	Bone	Distant Metastasis	YES
TCGA-E9-A2JS-01	poor DFS	904	1	524	1				LumB	72	M0	N1	T2	Stage IIB	Left Upper Outer Quadrant	Infiltrating Lobular Carcinoma	Negative	Post (prior bilateral ovariectomy OR >12 mo since LMP with no prior hysterectomy)	Bone	Distant Metastasis	YES
TCGA-EW-A1P8-01	poor DFS	239	1	207	1	Negative	Negative	Negative	Basal	58	M0	N3b	T2	Stage IIIC	Left Upper Outer Quadrant	Infiltrating Ductal Carcinoma	Negative	Post (prior bilateral ovariectomy OR >12 mo since LMP with no prior hysterectomy)	Lung	Distant Metastasis	NO
TCGA-GM-A2D9-01	poor DFS	1812	1	536	1	Positive		Positive	LumA	69	M0	N0 (i-)	T1c	Stage I	Left Upper Inner Quadrant	Infiltrating Ductal Carcinoma	Negative	Post (prior bilateral ovariectomy OR >12 mo since LMP with no prior hysterectomy)	Bone	Distant Metastasis	YES
TCGA-GM-A2DA-01	poor DFS	6593	1	3014	1	Positive		Positive	LumA	46	M0	N1b	T2	Stage IIB	Right Upper Inner Quadrant|Right Upper Outer Quadrant	Infiltrating Ductal Carcinoma	Negative	Post (prior bilateral ovariectomy OR >12 mo since LMP with no prior hysterectomy)	Bone	Distant Metastasis	YES
TCGA-HN-A2OB-01	poor DFS	1900	1	1552	1					45	M0	N1	T2	Stage IIB	Right|Right Lower Outer Quadrant	Infiltrating Lobular Carcinoma	Negative	Pre (<6 months since LMP AND no prior bilateral ovariectomy AND not on estrogen replacement)	Bone	Distant Metastasis	YES
TCGA-LL-A73Z-01	poor DFS	227	1	192	1					55	M1	NX	T1c	Stage IV	Left|Left Lower Inner Quadrant	Infiltrating Ductal Carcinoma	Positive	Post (prior bilateral ovariectomy OR >12 mo since LMP with no prior hysterectomy)	Brain	Distant Metastasis	YES
TCGA-B6-A0RU-01	better DFS	8605	0	8605	0	Negative	Negative	Negative	Basal	40	M0	N0 (i-)	T1c	Stage IA	Right	Other, specify	Negative	Indeterminate (neither Pre or Postmenopausal)	Other, specify	New Primary Tumor	YES
TCGA-B6-A0I5-01	better DFS	8556	0	8556	0	Positive	Negative	Positive	LumA	49	M0	N1b	T2	Stage IIB	Right Lower Inner Quadrant	Infiltrating Ductal Carcinoma	Negative	Indeterminate (neither Pre or Postmenopausal)			NO
TCGA-B6-A0IA-01	better DFS	8391	0	8391	0	Positive	Negative	Positive	LumA	51	M0	N0 (i-)	T2	Stage IIA	Right	Other, specify	Negative	Indeterminate (neither Pre or Postmenopausal)			NO
TCGA-B6-A0RN-01	better DFS	8008	0	8008	0	Negative	Negative	Negative	LumA	60	M0	N0 (i-)	T1c	Stage IA	Right Upper Inner Quadrant|Right	Infiltrating Ductal Carcinoma	Negative	Post (prior bilateral ovariectomy OR >12 mo since LMP with no prior hysterectomy)			YES
TCGA-B6-A0RE-01	better DFS	7777	0	7777	0	Negative	Negative	Negative	Basal	61	M0	N0 (i-)	TX	Stage X	Right Upper Outer Quadrant|Right	Infiltrating Ductal Carcinoma	Negative	Indeterminate (neither Pre or Postmenopausal)			YES
TCGA-B6-A0IJ-01	better DFS	7106	0	7106	0	Positive	Negative	Positive	Basal	42	M0	N0 (i-)	T3	Stage IIB	Right Upper Outer Quadrant|Right	Infiltrating Ductal Carcinoma	Negative	Indeterminate (neither Pre or Postmenopausal)			NO
TCGA-B6-A0RV-01	better DFS	5156	0	5156	0	Positive	Negative	Positive	LumA	42	M0	N2	T3	Stage IIIA	Right	Mixed Histology (please specify)	Negative	Indeterminate (neither Pre or Postmenopausal)			YES
TCGA-AR-A2LE-01	better DFS	5062	0	5062	0				LumA	69	M0	N0	T1	Stage I	Right	Infiltrating Lobular Carcinoma	Negative	Post (prior bilateral ovariectomy OR >12 mo since LMP with no prior hysterectomy)	Other, specify	New Primary Tumor	YES
TCGA-B6-A0IO-01	better DFS	5042	0	5042	0	Positive	Negative	Indeterminate	LumA	66	M0	N0 (i-)	T2	Stage IIA	Left	Infiltrating Ductal Carcinoma	Negative	Indeterminate (neither Pre or Postmenopausal)			NO
TCGA-B6-A0RO-01	better DFS	4929	0	4929	0	Positive	Negative	Positive	LumA	71	M0	N1a	T4	Stage IIIB	Right	Infiltrating Ductal Carcinoma	Negative	Post (prior bilateral ovariectomy OR >12 mo since LMP with no prior hysterectomy)			NO
TCGA-AR-A24H-01	better DFS	4894	0	4894	0	Positive	Negative	Positive	LumB	65	M0	N0	T2	Stage IIA	Right Lower Inner Quadrant|Right Lower Outer Quadrant	Infiltrating Lobular Carcinoma	Negative	Post (prior bilateral ovariectomy OR >12 mo since LMP with no prior hysterectomy)			YES
TCGA-B6-A0I2-01	better DFS	4361	0	4361	0		Negative		Basal	45	M0	N0 (i-)	T1c	Stage IA	Left Upper Outer Quadrant|Left	Infiltrating Ductal Carcinoma		Indeterminate (neither Pre or Postmenopausal)			YES
TCGA-A2-A04N-01	better DFS	4354	0	4354	0	Positive	Negative	Positive	LumA	66	M0	N0 (i-)	T1c	Stage IA	Right	Infiltrating Ductal Carcinoma	Negative	Post (prior bilateral ovariectomy OR >12 mo since LMP with no prior hysterectomy)			YES
TCGA-B6-A0IQ-01	better DFS	4285	0	4285	0	Negative	Negative	Negative	Basal	40	M0	N1b	T3	Stage IIIA	Left Upper Outer Quadrant|Left	Infiltrating Ductal Carcinoma	Negative	Indeterminate (neither Pre or Postmenopausal)			YES
TCGA-AR-A0TP-01	better DFS	4275	0	4275	0	Positive	Negative	Negative	Basal	43	M0	N0	T2	Stage IIA	Left Upper Inner Quadrant	Infiltrating Ductal Carcinoma	Negative	Pre (<6 months since LMP AND no prior bilateral ovariectomy AND not on estrogen replacement)			YES
TCGA-B6-A1KN-01	better DFS	4233	0	4233	0	Negative	Positive	Negative	LumB	57	M0	N1	T4b	Stage IIIB	Right Upper Inner Quadrant	Infiltrating Ductal Carcinoma	Negative	Post (prior bilateral ovariectomy OR >12 mo since LMP with no prior hysterectomy)			YES
TCGA-AR-A0U3-01	better DFS	4080	0	4080	0	Positive	Negative	Positive	LumA	59	M0	N1	T2	Stage IIB	Left Upper Inner Quadrant|Left Upper Outer Quadrant	Infiltrating Ductal Carcinoma	Negative	Post (prior bilateral ovariectomy OR >12 mo since LMP with no prior hysterectomy)			YES
TCGA-3C-AAAU-01	better DFS	4047	0	4047	0					55	MX	NX	TX	Stage X	Left Lower Outer Quadrant	Infiltrating Lobular Carcinoma	Negative	Pre (<6 months since LMP AND no prior bilateral ovariectomy AND not on estrogen replacement)	Lung	Distant Metastasis	NO
TCGA-3C-AALI-01	better DFS	4005	0	4005	0					50	M0	N1a	T2	Stage IIB	Right Upper Outer Quadrant	Infiltrating Ductal Carcinoma	Negative	Post (prior bilateral ovariectomy OR >12 mo since LMP with no prior hysterectomy)			YES
TCGA-AQ-A04L-01	better DFS	3957	0	3957	0	Positive	Positive	Negative	LumA	48	MX	N0 (i-)	T2	Stage IIA	Right	Infiltrating Ductal Carcinoma	Negative	Peri (6-12 months since last menstrual period)			NO
TCGA-AR-A1AH-01	better DFS	3807	0	3807	0	Positive	Negative	Negative	Basal	51	M0	N1	T2	Stage IIB	Right Upper Inner Quadrant	Infiltrating Ductal Carcinoma	Negative	Post (prior bilateral ovariectomy OR >12 mo since LMP with no prior hysterectomy)	Other, specify	New Primary Tumor	NO
TCGA-A2-A04R-01	better DFS	3709	0	3709	0	Positive	Negative	Positive	LumB	36	M0	N0 (i-)	T1	Stage IA	Left Upper Inner Quadrant	Infiltrating Ductal Carcinoma	Negative	Pre (<6 months since LMP AND no prior bilateral ovariectomy AND not on estrogen replacement)			YES
TCGA-AR-A24M-01	better DFS	3660	0	3660	0	Positive	Negative	Positive	LumA	38	M0	N2	T2	Stage IIIA	Left Upper Outer Quadrant	Mixed Histology (please specify)	Negative	Pre (<6 months since LMP AND no prior bilateral ovariectomy AND not on estrogen replacement)			YES
TCGA-A2-A0EP-01	better DFS	3603	0	3603	0					56	M0	N0 (i+)	T1	Stage I	Right Lower Inner Quadrant	Infiltrating Lobular Carcinoma	Negative	Post (prior bilateral ovariectomy OR >12 mo since LMP with no prior hysterectomy)			NO
TCGA-GM-A2DL-01	better DFS	3519	0	3519	0	Positive		Positive	LumA	50	M0	N0 (i-)	T1c	Stage I	Left Upper Outer Quadrant	Infiltrating Ductal Carcinoma	Negative	Peri (6-12 months since last menstrual period)			YES
TCGA-AO-A124-01	better DFS	3506	0	3506	0	Negative	Negative	Negative	Basal	38	M0	N0 (i-)	T2	Stage IIA	Left	Other, specify	Negative	Pre (<6 months since LMP AND no prior bilateral ovariectomy AND not on estrogen replacement)			NO
TCGA-AO-A125-01	better DFS	3456	0	3456	0	Positive	Negative	Positive	LumA	72	M0	N0 (i-)	T2	Stage IIA	Left Upper Inner Quadrant|Left Upper Outer Quadrant|Left	Other, specify	Negative	Post (prior bilateral ovariectomy OR >12 mo since LMP with no prior hysterectomy)			NO
TCGA-AR-A24R-01	better DFS	3430	0	3430	0	Positive	Negative	Positive	LumB	45	M0	N2	T1	Stage IIIA	Right Upper Inner Quadrant|Right Upper Outer Quadrant	Infiltrating Ductal Carcinoma	Negative	Pre (<6 months since LMP AND no prior bilateral ovariectomy AND not on estrogen replacement)			YES
TCGA-BH-A42U-01	better DFS	3364	0	3364	0					80	M0	N0	T2	Stage IIA	Right	Infiltrating Lobular Carcinoma	Negative	Post (prior bilateral ovariectomy OR >12 mo since LMP with no prior hysterectomy)			NO
TCGA-GM-A3NW-01	better DFS	3361	0	3361	0					63	M0	N0 (i-)	T2	Stage IIA	Left Upper Inner Quadrant	Infiltrating Lobular Carcinoma	Negative	Post (prior bilateral ovariectomy OR >12 mo since LMP with no prior hysterectomy)			NO
TCGA-GI-A2C9-01	better DFS	3342	0	3342	0				Basal	58	MX	N0	T3	Stage IIB	Right	Infiltrating Ductal Carcinoma	Negative	Post (prior bilateral ovariectomy OR >12 mo since LMP with no prior hysterectomy)			YES
TCGA-AR-A0TT-01	better DFS	3316	0	3316	0	Positive	Negative	Negative	LumB	53	M0	N2	T2	Stage IIIA	Right Upper Outer Quadrant	Infiltrating Ductal Carcinoma	Negative	Pre (<6 months since LMP AND no prior bilateral ovariectomy AND not on estrogen replacement)			YES
TCGA-AR-A1AI-01	better DFS	3296	0	3296	0	Negative	Negative	Negative	Basal	47	M0	N0	T2	Stage IIA	Left Upper Outer Quadrant	Medullary Carcinoma	Negative	Post (prior bilateral ovariectomy OR >12 mo since LMP with no prior hysterectomy)	Other, specify	New Primary Tumor	NO
TCGA-AO-A129-01	better DFS	3286	0	3286	0	Negative	Negative	Negative	Basal	29	M0	N1a	T2	Stage IIB	Left Lower Outer Quadrant|Left	Infiltrating Ductal Carcinoma	Negative	Pre (<6 months since LMP AND no prior bilateral ovariectomy AND not on estrogen replacement)			YES
TCGA-A2-A0CR-01	better DFS	3283	0	3283	0					54	M0	N0	T3	Stage IIB	Left Upper Inner Quadrant	Infiltrating Lobular Carcinoma	Close	Post (prior bilateral ovariectomy OR >12 mo since LMP with no prior hysterectomy)			NO
TCGA-A2-A0CW-01	better DFS	3283	0	3283	0	Positive	Negative	Positive	LumB	67	M0	N1a	T2	Stage IIB	Right	Infiltrating Ductal Carcinoma	Negative	Post (prior bilateral ovariectomy OR >12 mo since LMP with no prior hysterectomy)			NO
TCGA-A2-A25A-01	better DFS	3276	0	3276	0	Positive	Negative	Positive	Normal	44	M0	N0 (i-)	T2	Stage IIA	Left Upper Inner Quadrant	Infiltrating Lobular Carcinoma	Negative	Pre (<6 months since LMP AND no prior bilateral ovariectomy AND not on estrogen replacement)			YES
TCGA-AR-A0U4-01	better DFS	3261	0	3261	0	Negative	Negative	Negative	Basal	54	M0	N0	T2	Stage IIA	Left Upper Outer Quadrant	Infiltrating Ductal Carcinoma	Negative	Pre (<6 months since LMP AND no prior bilateral ovariectomy AND not on estrogen replacement)			NO
TCGA-Z7-A8R6-01	better DFS	3256	0	3256	0					46	M0	N0	T1c	Stage I	Left Upper Outer Quadrant	Infiltrating Lobular Carcinoma	Negative	Pre (<6 months since LMP AND no prior bilateral ovariectomy AND not on estrogen replacement)			NO
TCGA-AO-A128-01	better DFS	3248	0	3248	0	Negative	Negative	Negative	Basal	61	M0	N0 (i-)	T2	Stage IIA	Right Lower Outer Quadrant|Right	Infiltrating Ductal Carcinoma	Negative	Post (prior bilateral ovariectomy OR >12 mo since LMP with no prior hysterectomy)			YES
TCGA-E2-A1LH-01	better DFS	3247	0	3247	0	Negative	Negative	Negative	Basal	59	M0	N0	T1c	Stage I	Right	Infiltrating Ductal Carcinoma	Negative	Post (prior bilateral ovariectomy OR >12 mo since LMP with no prior hysterectomy)			YES
TCGA-GM-A2DM-01	better DFS	3226	0	3226	0	Positive		Positive	LumA	57	M0	N0 (i-)	T2	Stage IIA	Right Lower Outer Quadrant	Infiltrating Ductal Carcinoma	Negative	Post (prior bilateral ovariectomy OR >12 mo since LMP with no prior hysterectomy)			YES
TCGA-AR-A24V-01	better DFS	3203	0	3203	0	Positive	Negative	Positive	LumA	52	M0	N1	T2	Stage IIB	Right Upper Outer Quadrant	Infiltrating Ductal Carcinoma	Negative	Peri (6-12 months since last menstrual period)			YES
TCGA-AR-A24T-01	better DFS	3202	0	3202	0	Positive	Negative	Positive	LumA	46	M0	N3	T3	Stage IIIC	Right Upper Outer Quadrant	Infiltrating Lobular Carcinoma	Negative	Pre (<6 months since LMP AND no prior bilateral ovariectomy AND not on estrogen replacement)			YES
TCGA-AR-A24Q-01	better DFS	3172	0	3172	0	Positive	Negative	Negative	Basal	49	M0	N0	T3	Stage IIB	Left Upper Inner Quadrant	Infiltrating Ductal Carcinoma	Negative	Post (prior bilateral ovariectomy OR >12 mo since LMP with no prior hysterectomy)			YES
TCGA-AR-A1AK-01	better DFS	3159	0	3159	0	Positive	Negative	Positive	LumA	70	M0	N0	T1	Stage I	Right	Infiltrating Lobular Carcinoma	Negative	Post (prior bilateral ovariectomy OR >12 mo since LMP with no prior hysterectomy)			NO
TCGA-B6-A40B-01	better DFS	3152	0	3152	0					76	M0	N0 (i-)	T1b	Stage I	Left Upper Outer Quadrant	Infiltrating Lobular Carcinoma	Negative	Post (prior bilateral ovariectomy OR >12 mo since LMP with no prior hysterectomy)			NO
TCGA-AR-A24U-01	better DFS	3128	0	3128	0	Negative	Positive	Negative	Her2	47	M0	N1	T1	Stage IIA	Left Upper Outer Quadrant|Left Lower Outer Quadrant	Infiltrating Ductal Carcinoma	Positive	Pre (<6 months since LMP AND no prior bilateral ovariectomy AND not on estrogen replacement)			YES
TCGA-E2-A1LI-01	better DFS	3121	0	3121	0	Negative	Negative	Negative	Basal	57	M0	N1	T2	Stage IIB	Left Upper Outer Quadrant	Infiltrating Ductal Carcinoma	Close	Post (prior bilateral ovariectomy OR >12 mo since LMP with no prior hysterectomy)			YES
TCGA-AO-A12A-01	better DFS	3112	0	3112	0	Positive	Negative	Positive	LumA	47	M0	N0 (i+)	T2	Stage IIA	Right Upper Outer Quadrant|Right	Infiltrating Ductal Carcinoma	Close	Pre (<6 months since LMP AND no prior bilateral ovariectomy AND not on estrogen replacement)			NO
TCGA-A2-A04W-01	better DFS	3102	0	3102	0	Negative	Positive	Negative	Her2	50	M0	N1mi	T2	Stage IIB	Right Upper Outer Quadrant	Other, specify	Negative	Pre (<6 months since LMP AND no prior bilateral ovariectomy AND not on estrogen replacement)			NO
TCGA-A2-A0EM-01	better DFS	3094	0	3094	0	Positive	Negative	Positive	LumA	73	M0	N0 (i-)	T1	Stage IA	Right Upper Inner Quadrant	Infiltrating Ductal Carcinoma	Negative	Post (prior bilateral ovariectomy OR >12 mo since LMP with no prior hysterectomy)			YES
TCGA-GM-A2DN-01	better DFS	3091	0	3091	0	Positive		Positive	LumA	58	M0	N0 (i-)	T2	Stage IIA	Left Upper Outer Quadrant	Infiltrating Ductal Carcinoma	Negative	Post (prior bilateral ovariectomy OR >12 mo since LMP with no prior hysterectomy)			NO
TCGA-B6-A1KF-01	better DFS	3088	0	3088	0	Negative	Positive	Negative	Basal	68	M0	N1	T2	Stage IIB	Right Lower Outer Quadrant	Infiltrating Ductal Carcinoma	Negative	Post (prior bilateral ovariectomy OR >12 mo since LMP with no prior hysterectomy)			YES
TCGA-AR-A1AJ-01	better DFS	3072	0	3072	0	Positive	Negative	Negative	Basal	83	M0	N0	T1	Stage I	Right	Infiltrating Ductal Carcinoma	Negative	Post (prior bilateral ovariectomy OR >12 mo since LMP with no prior hysterectomy)			YES
TCGA-AR-A24N-01	better DFS	3035	0	3035	0	Positive	Negative	Positive	LumB	54	M0	N0	T1	Stage I	Left Upper Inner Quadrant	Infiltrating Ductal Carcinoma	Negative	Peri (6-12 months since last menstrual period)			NO
TCGA-AR-A251-01	better DFS	3030	0	3030	0	Positive	Negative	Negative	Basal	51	M0	N2	T2	Stage IIIA	Left Upper Outer Quadrant	Infiltrating Ductal Carcinoma	Positive	Pre (<6 months since LMP AND no prior bilateral ovariectomy AND not on estrogen replacement)			YES
TCGA-AC-A2BM-01	better DFS	3022	0	3022	0				LumB	41	MX	N1a	T2	Stage IIB	Left Upper Inner Quadrant	Infiltrating Ductal Carcinoma	Negative				NO
TCGA-AR-A1AQ-01	better DFS	3021	0	3021	0	Negative	Negative	Negative	Basal	49	M0	N0	T2	Stage IIA	Right Upper Inner Quadrant|Right Upper Outer Quadrant	Infiltrating Ductal Carcinoma	Negative	Post (prior bilateral ovariectomy OR >12 mo since LMP with no prior hysterectomy)			YES
TCGA-A2-A0CL-01	better DFS	3015	0	3015	0	Positive	Negative	Positive	Normal	37	M0	N2a	T3	Stage IIIA	Right Lower Outer Quadrant	Infiltrating Ductal Carcinoma	Positive	Pre (<6 months since LMP AND no prior bilateral ovariectomy AND not on estrogen replacement)			YES
TCGA-A2-A0CV-01	better DFS	3011	0	3011	0	Positive	Negative	Positive	LumA	41	M0	N1a	T2	Stage IIB	Left Lower Outer Quadrant	Infiltrating Ductal Carcinoma	Negative	Post (prior bilateral ovariectomy OR >12 mo since LMP with no prior hysterectomy)			YES
TCGA-AR-A0TW-01	better DFS	3009	0	3009	0	Positive	Negative	Positive	LumA	50	M0	N1	T3	Stage IIIA	Right Upper Outer Quadrant|Right Lower Outer Quadrant	Infiltrating Ductal Carcinoma	Negative	Pre (<6 months since LMP AND no prior bilateral ovariectomy AND not on estrogen replacement)			NO
TCGA-AR-A24X-01	better DFS	3004	0	3004	0	Positive	Negative	Positive	LumA	52	M0	N0	T2	Stage IIA	Right Upper Inner Quadrant	Mixed Histology (please specify)	Negative	Pre (<6 months since LMP AND no prior bilateral ovariectomy AND not on estrogen replacement)			NO
TCGA-AR-A24Z-01	better DFS	3001	0	3001	0	Positive	Negative	Positive	LumB	57	M0	N0	T2	Stage IIA	Left Upper Outer Quadrant	Infiltrating Ductal Carcinoma	Negative	Post (prior bilateral ovariectomy OR >12 mo since LMP with no prior hysterectomy)			NO
TCGA-AR-A0TQ-01	better DFS	2991	0	2991	0	Positive	Positive	Negative	LumB	27	M0	N1	T3	Stage IIIA	Right Upper Outer Quadrant	Infiltrating Ductal Carcinoma	Negative	Pre (<6 months since LMP AND no prior bilateral ovariectomy AND not on estrogen replacement)			YES
TCGA-AR-A1AM-01	better DFS	2991	0	2991	0					52	M0	N1	T3	Stage IIIA	Right Upper Outer Quadrant	Infiltrating Lobular Carcinoma	Negative	Post (prior bilateral ovariectomy OR >12 mo since LMP with no prior hysterectomy)			NO
TCGA-AO-A12B-01	better DFS	2989	0	2989	0	Positive	Negative	Positive	LumA	63	M0	N0 (i-)	T2	Stage IIA	Right Upper Inner Quadrant|Right Lower Inner Quadrant|Right	Infiltrating Ductal Carcinoma	Negative	Post (prior bilateral ovariectomy OR >12 mo since LMP with no prior hysterectomy)			NO
TCGA-AR-A24S-01	better DFS	2976	0	2976	0	Positive	Negative	Positive	LumB	61	M0	N0	T1	Stage I	Right Lower Outer Quadrant	Infiltrating Ductal Carcinoma	Negative	Post (prior bilateral ovariectomy OR >12 mo since LMP with no prior hysterectomy)			YES
TCGA-AR-A1AL-01	better DFS	2971	0	2971	0	Positive	Negative	Positive	LumA	60	M0	N1	T3	Stage IIIA	Left Upper Inner Quadrant|Left Upper Outer Quadrant	Infiltrating Lobular Carcinoma	Negative	Post (prior bilateral ovariectomy OR >12 mo since LMP with no prior hysterectomy)			YES
TCGA-AO-A1KP-01	better DFS	2953	0	2953	0	Positive	Negative	Positive	LumB	77	M0	N1	T1	Stage IIA	Left Lower Inner Quadrant|Left Lower Outer Quadrant|Left	Infiltrating Ductal Carcinoma	Negative	Post (prior bilateral ovariectomy OR >12 mo since LMP with no prior hysterectomy)			NO
TCGA-AR-A1AN-01	better DFS	2920	0	2920	0	Positive	Negative	Positive	LumA	46	M0	N0	T2	Stage IIA	Right Upper Outer Quadrant	Infiltrating Ductal Carcinoma	Negative	Pre (<6 months since LMP AND no prior bilateral ovariectomy AND not on estrogen replacement)			YES
TCGA-AR-A1AU-01	better DFS	2868	0	2868	0	Positive	Negative	Positive	LumA	39	M0	N2	T2	Stage IIIA	Right Upper Inner Quadrant|Right Upper Outer Quadrant	Infiltrating Ductal Carcinoma	Negative	Pre (<6 months since LMP AND no prior bilateral ovariectomy AND not on estrogen replacement)			YES
TCGA-AR-A1AP-01	better DFS	2856	0	2856	0	Positive	Negative	Positive	LumA	80	M0	N0	T1	Stage I	Left Upper Outer Quadrant	Infiltrating Ductal Carcinoma	Positive	Post (prior bilateral ovariectomy OR >12 mo since LMP with no prior hysterectomy)			NO
TCGA-AR-A252-01	better DFS	2838	0	2838	0	Positive	Negative	Positive	LumA	50	M0	N0	T1	Stage I	Left Upper Outer Quadrant|Left Lower Outer Quadrant	Infiltrating Ductal Carcinoma	Negative	Pre (<6 months since LMP AND no prior bilateral ovariectomy AND not on estrogen replacement)			YES
TCGA-A2-A0CP-01	better DFS	2813	0	2813	0	Positive	Negative	Positive	LumA	60	M0	N0 (i-)	T1c	Stage IA	Right	Infiltrating Ductal Carcinoma	Negative	Post (prior bilateral ovariectomy OR >12 mo since LMP with no prior hysterectomy)			YES
TCGA-A2-A3XT-01	better DFS	2770	0	2770	0					45	M0	N1a	T2	Stage IIB	Left	Infiltrating Ductal Carcinoma	Negative	Pre (<6 months since LMP AND no prior bilateral ovariectomy AND not on estrogen replacement)			YES
TCGA-BH-A0C7-01	better DFS	2767	0	2767	0	Positive	Positive	Negative	LumB	48	M0	N1mi	T2	Stage IIB	Left	Infiltrating Ductal Carcinoma	Negative	Peri (6-12 months since last menstrual period)			NO
TCGA-AC-A2FF-01	better DFS	2759	0	2759	0				LumA	40	MX	N1	T2	Stage IIB	Right	Infiltrating Lobular Carcinoma	Negative				YES
TCGA-B6-A0RT-01	better DFS	2721	0	2721	0	Negative	Negative	Negative	Basal	39	M0	N1	T3	Stage IIIA	Right Upper Outer Quadrant|Right	Infiltrating Ductal Carcinoma	Close	Indeterminate (neither Pre or Postmenopausal)			YES
TCGA-A2-A0EN-01	better DFS	2718	0	2718	0	Positive	Negative	Positive	LumA	70	M0	N0 (i+)	T2	Stage IIA	Right	Infiltrating Lobular Carcinoma	Negative	Post (prior bilateral ovariectomy OR >12 mo since LMP with no prior hysterectomy)			YES
TCGA-AR-A250-01	better DFS	2707	0	2707	0	Positive	Positive	Negative	LumB	58	M0	N0	T2	Stage IIA	Left Upper Outer Quadrant	Infiltrating Ductal Carcinoma	Positive	Post (prior bilateral ovariectomy OR >12 mo since LMP with no prior hysterectomy)			NO
TCGA-A2-A0CQ-01	better DFS	2695	0	2695	0	Positive	Negative	Positive	LumA	62	M0	N0 (i-)	T1	Stage IA	Right	Infiltrating Ductal Carcinoma	Positive	Post (prior bilateral ovariectomy OR >12 mo since LMP with no prior hysterectomy)			YES
TCGA-E2-A1B1-01	better DFS	2653	0	2653	0	Positive	Positive	Positive	LumA	45	M0	N1	T2	Stage IIB	Left Upper Outer Quadrant	Infiltrating Ductal Carcinoma	Negative	Post (prior bilateral ovariectomy OR >12 mo since LMP with no prior hysterectomy)			YES
TCGA-AC-A2FK-01	better DFS	2650	0	2650	0				Normal	45	M0	N3a	T2	Stage IIIC	Left Upper Outer Quadrant	Infiltrating Lobular Carcinoma	Negative				YES
TCGA-GM-A2DK-01	better DFS	2645	0	2645	0	Positive		Negative	LumA	58	M0	N0 (i-)	T1c	Stage I	Right Upper Outer Quadrant	Infiltrating Ductal Carcinoma	Negative	Post (prior bilateral ovariectomy OR >12 mo since LMP with no prior hysterectomy)			YES
TCGA-PE-A5DE-01	better DFS	2645	0	2645	0					41	M0	N0	T2	Stage IIA	Left	Infiltrating Lobular Carcinoma		Pre (<6 months since LMP AND no prior bilateral ovariectomy AND not on estrogen replacement)			YES
TCGA-AR-A1AW-01	better DFS	2632	0	2632	0	Positive	Negative	Positive	LumB	65	M0	N0	T2	Stage IIA	Left Upper Inner Quadrant	Infiltrating Ductal Carcinoma	Negative	Post (prior bilateral ovariectomy OR >12 mo since LMP with no prior hysterectomy)			YES
TCGA-AR-A2LJ-01	better DFS	2632	0	2632	0					40	MX	N1	T3	Stage IIIA	Left	Infiltrating Lobular Carcinoma	Negative	Pre (<6 months since LMP AND no prior bilateral ovariectomy AND not on estrogen replacement)			YES
TCGA-AR-A1AX-01	better DFS	2629	0	2629	0	Positive	Positive	Positive	LumA	64	M0	N0	T1	Stage I	Left Upper Inner Quadrant|Left Upper Outer Quadrant	Infiltrating Ductal Carcinoma	Negative	Post (prior bilateral ovariectomy OR >12 mo since LMP with no prior hysterectomy)			YES
TCGA-AR-A1AO-01	better DFS	2618	0	2618	0	Positive	Negative	Negative	Normal	47	M0	N1	T1	Stage IIA	Left Upper Inner Quadrant	Infiltrating Ductal Carcinoma	Negative	Pre (<6 months since LMP AND no prior bilateral ovariectomy AND not on estrogen replacement)			YES
TCGA-AR-A254-01	better DFS	2605	0	2605	0	Positive	Positive	Positive	Her2	50	M0	N2	T2	Stage IIIA	Left Upper Inner Quadrant|Left Lower Inner Quadrant	Infiltrating Ductal Carcinoma	Negative	Pre (<6 months since LMP AND no prior bilateral ovariectomy AND not on estrogen replacement)			YES
TCGA-B6-A401-01	better DFS	2596	0	2596	0					47	M0	N1a	T1c	Stage IIA	Left Upper Outer Quadrant	Infiltrating Ductal Carcinoma	Negative				NO
TCGA-GM-A2DO-01	better DFS	2596	0	2596	0	Positive		Positive	LumB	54	M0	N0 (i-)	T1c	Stage I	Right Upper Outer Quadrant	Infiltrating Lobular Carcinoma	Negative	Post (prior bilateral ovariectomy OR >12 mo since LMP with no prior hysterectomy)			YES
TCGA-GM-A2DI-01	better DFS	2590	0	2590	0	Negative		Negative	LumA	52	M0	N0 (i+)	T1c	Stage I	Left Upper Inner Quadrant	Infiltrating Ductal Carcinoma	Negative	Pre (<6 months since LMP AND no prior bilateral ovariectomy AND not on estrogen replacement)			NO
TCGA-BH-A0B7-01	better DFS	2559	0	2559	0	Positive	Positive	Positive	Her2	42	M0	N1a	T2	Stage IIB	Right	Infiltrating Ductal Carcinoma	Negative	Pre (<6 months since LMP AND no prior bilateral ovariectomy AND not on estrogen replacement)			YES
TCGA-AR-A0TS-01	better DFS	2558	0	2558	0	Negative	Negative	Negative	Basal	46	M0	N1	T2	Stage IIB	Right	Infiltrating Ductal Carcinoma	Negative	Pre (<6 months since LMP AND no prior bilateral ovariectomy AND not on estrogen replacement)			YES
TCGA-E2-A106-01	better DFS	2541	0	2541	0	Positive	Negative	Positive	LumA	34	M0	N1mi	T1c	Stage IB	Right Upper Outer Quadrant	Infiltrating Ductal Carcinoma	Close	Pre (<6 months since LMP AND no prior bilateral ovariectomy AND not on estrogen replacement)			NO
TCGA-GM-A2DC-01	better DFS	2535	0	2535	0	Positive		Positive	LumA	57	M0	N1a	T1c	Stage IIA	Right Upper Outer Quadrant	Infiltrating Ductal Carcinoma	Negative	Post (prior bilateral ovariectomy OR >12 mo since LMP with no prior hysterectomy)			YES
TCGA-AO-A12D-01	better DFS	2515	0	2515	0	Negative	Positive	Negative	Her2	43	M0	N1a	T1c	Stage IIA	Left Upper Outer Quadrant|Left	Infiltrating Ductal Carcinoma	Negative	Pre (<6 months since LMP AND no prior bilateral ovariectomy AND not on estrogen replacement)			YES
TCGA-AO-A1KR-01	better DFS	2513	0	2513	0	Negative		Negative	Basal	51	M0	N0	T2	Stage IIA	Right Upper Inner Quadrant	Infiltrating Ductal Carcinoma	Negative	Pre (<6 months since LMP AND no prior bilateral ovariectomy AND not on estrogen replacement)			NO
TCGA-BH-A0E9-01	better DFS	2489	0	2489	0	Positive	Negative	Positive	LumA	53	M0	N1a	T2	Stage IIB	Right	Infiltrating Lobular Carcinoma	Negative	Post (prior bilateral ovariectomy OR >12 mo since LMP with no prior hysterectomy)			YES
TCGA-BH-A0DD-01	better DFS	2486	0	2486	0	Positive	Positive	Positive	LumB	58	M0	N1a	T2	Stage IIB	Right	Infiltrating Ductal Carcinoma	Negative				NO
TCGA-BH-A0B6-01	better DFS	2483	0	2483	0					47	M0	N0	T1c	Stage I	Left Upper Outer Quadrant	Infiltrating Ductal Carcinoma	Negative				YES
TCGA-BH-A0B0-01	better DFS	2477	0	2477	0	Positive	Negative	Positive	LumA	56	M0	N0	T1c	Stage I	Left Upper Outer Quadrant	Infiltrating Ductal Carcinoma	Negative	Peri (6-12 months since last menstrual period)			YES
TCGA-A2-A0EO-01	better DFS	2442	0	2442	0	Positive	Negative	Positive	LumA	54	M0	N0 (i-)	T1	Stage IA	Left	Infiltrating Ductal Carcinoma	Close	Peri (6-12 months since last menstrual period)			YES
TCGA-AO-A03L-01	better DFS	2442	0	2442	0	Positive	Negative	Positive	LumA	34	M0	N2	T3	Stage IIIA	Right Upper Inner Quadrant|Right Upper Outer Quadrant|Right Lower Inner Quadrant|Right Lower Outer Quadrant|Right	Infiltrating Ductal Carcinoma	Negative	Pre (<6 months since LMP AND no prior bilateral ovariectomy AND not on estrogen replacement)			YES
TCGA-A2-A0EQ-01	better DFS	2426	0	2426	0	Negative	Positive	Negative	Her2	64	M0	N0 (i-)	T2	Stage IIA	Left	Infiltrating Ductal Carcinoma	Positive	Post (prior bilateral ovariectomy OR >12 mo since LMP with no prior hysterectomy)			YES
TCGA-GM-A2DB-01	better DFS	2406	0	2406	0	Negative		Negative	Her2	62	M0	N0 (i-)	T2	Stage IIA	Left Upper Outer Quadrant	Infiltrating Ductal Carcinoma	Negative	Post (prior bilateral ovariectomy OR >12 mo since LMP with no prior hysterectomy)			YES
TCGA-BH-A0DT-01	better DFS	2403	0	2403	0	Positive	Negative	Positive	LumA	41	M0	N1a	T1c	Stage IIA	Right	Infiltrating Ductal Carcinoma	Negative	Pre (<6 months since LMP AND no prior bilateral ovariectomy AND not on estrogen replacement)			YES
TCGA-BH-A0DL-01	better DFS	2381	0	2381	0	Positive	Negative	Negative	Basal	64	M0	N0	T2	Stage IIA	Left	Other, specify	Negative	Post (prior bilateral ovariectomy OR >12 mo since LMP with no prior hysterectomy)			YES
TCGA-AO-A12C-01	better DFS	2372	0	2372	0	Positive	Positive	Positive	LumA	42	M0	N1a	T2	Stage IIB	Left Upper Outer Quadrant|Left	Infiltrating Ductal Carcinoma	Positive	Pre (<6 months since LMP AND no prior bilateral ovariectomy AND not on estrogen replacement)			YES
TCGA-BH-A0DE-01	better DFS	2372	0	2372	0	Positive	Negative	Positive	LumA	62	M0	N0	T2	Stage IIA	Left Upper Outer Quadrant	Infiltrating Ductal Carcinoma	Negative	Post (prior bilateral ovariectomy OR >12 mo since LMP with no prior hysterectomy)			YES
TCGA-BH-A0BW-01	better DFS	2371	0	2371	0	Negative	Negative	Negative	Basal	71	M0	N0	T1c	Stage I	Left Lower Outer Quadrant	Infiltrating Ductal Carcinoma	Negative	Post (prior bilateral ovariectomy OR >12 mo since LMP with no prior hysterectomy)			YES
TCGA-BH-A0BT-01	better DFS	2365	0	2365	0	Positive	Negative	Positive	LumA	56	M0	N1mi	T1c	Stage IIA	Right Upper Inner Quadrant	Infiltrating Ductal Carcinoma	Negative				YES
TCGA-AO-A0JE-01	better DFS	2335	0	2335	0	Negative	Positive	Negative	Her2	53	M0	N2a	T2	Stage IIIA	Right Lower Outer Quadrant|Right	Infiltrating Ductal Carcinoma	Positive	Post (prior bilateral ovariectomy OR >12 mo since LMP with no prior hysterectomy)			YES
TCGA-BH-A0BR-01	better DFS	2330	0	2330	0	Positive	Negative	Positive	LumA	59	M0	N0	T1c	Stage I	Left Lower Inner Quadrant	Infiltrating Ductal Carcinoma	Negative	Post (prior bilateral ovariectomy OR >12 mo since LMP with no prior hysterectomy)			YES
TCGA-E2-A1AZ-01	better DFS	2329	0	2329	0	Negative	Negative	Negative	Basal	63	M0	N1a	T2	Stage IIB	Left Upper Inner Quadrant	Infiltrating Ductal Carcinoma	Negative	Post (prior bilateral ovariectomy OR >12 mo since LMP with no prior hysterectomy)			YES
TCGA-E2-A14T-01	better DFS	2311	0	2311	0	Positive	Negative	Positive	LumA	52	M0	N0	T2	Stage IIA	Left Upper Inner Quadrant	Infiltrating Ductal Carcinoma	Negative	Post (prior bilateral ovariectomy OR >12 mo since LMP with no prior hysterectomy)			NO
TCGA-E2-A1LB-01	better DFS	2306	0	2306	0	Negative	Positive	Negative	Her2	41	M0	N1	T2	Stage IIB	Right Upper Outer Quadrant	Infiltrating Ductal Carcinoma	Negative	Pre (<6 months since LMP AND no prior bilateral ovariectomy AND not on estrogen replacement)			YES
TCGA-A2-A0CT-01	better DFS	2289	0	2289	0	Positive	Negative	Negative	LumA	71	M0	N0 (i-)	T2	Stage IIA	Right Upper Outer Quadrant	Infiltrating Ductal Carcinoma	Negative	Post (prior bilateral ovariectomy OR >12 mo since LMP with no prior hysterectomy)			NO
TCGA-AR-A0TV-01	better DFS	2288	0	2288	0	Positive	Negative	Positive	LumB	66	M0	N0	T2	Stage IIA	Left Upper Outer Quadrant	Infiltrating Ductal Carcinoma	Negative	Post (prior bilateral ovariectomy OR >12 mo since LMP with no prior hysterectomy)			NO
TCGA-GM-A2DD-01	better DFS	2282	0	2282	0	Negative		Negative	Normal	53	M0	N0 (i-)	T1c	Stage I	Right	Infiltrating Ductal Carcinoma	Negative	Post (prior bilateral ovariectomy OR >12 mo since LMP with no prior hysterectomy)			NO
TCGA-BH-A0BL-01	better DFS	2278	0	2278	0	Negative	Negative	Negative	Basal	35	M0	N0	T1c	Stage I	Right Upper Outer Quadrant	Infiltrating Ductal Carcinoma	Negative	Pre (<6 months since LMP AND no prior bilateral ovariectomy AND not on estrogen replacement)			NO
TCGA-A2-A0ER-01	better DFS	2263	0	2263	0	Positive	Negative	Positive	LumA	63	M0	N1mi	T1c	Stage IB	Right Lower Inner Quadrant	Infiltrating Ductal Carcinoma	Positive	Post (prior bilateral ovariectomy OR >12 mo since LMP with no prior hysterectomy)			YES
TCGA-AC-A2FO-01	better DFS	2255	0	2255	0				LumA	65	MX	N1	T2	Stage IIB	Left Upper Outer Quadrant	Infiltrating Lobular Carcinoma	Negative	Post (prior bilateral ovariectomy OR >12 mo since LMP with no prior hysterectomy)			NO
TCGA-BH-A0BZ-01	better DFS	2255	0	2255	0	Positive	Negative	Positive	LumB	59	M0	N1a	T3	Stage IIIA	Left	Infiltrating Ductal Carcinoma	Negative	Post (prior bilateral ovariectomy OR >12 mo since LMP with no prior hysterectomy)			YES
TCGA-AC-A23G-01	better DFS	2248	0	2248	0				LumA	76	MX	N1	T1c	Stage IIA	Right Upper Inner Quadrant	Infiltrating Lobular Carcinoma	Negative	Post (prior bilateral ovariectomy OR >12 mo since LMP with no prior hysterectomy)			NO
TCGA-E2-A1L8-01	better DFS	2240	0	2240	0	Positive	Negative	Positive	LumA	52	M0	N1a	T2	Stage IIB	Left Upper Outer Quadrant	Infiltrating Lobular Carcinoma	Negative	Post (prior bilateral ovariectomy OR >12 mo since LMP with no prior hysterectomy)			YES
TCGA-B6-A1KI-01	better DFS	2236	0	2236	0	Positive	Negative	Positive	LumA	63	M0	N0	T1c	Stage I	Right Upper Inner Quadrant	Infiltrating Ductal Carcinoma	Negative	Post (prior bilateral ovariectomy OR >12 mo since LMP with no prior hysterectomy)			YES
TCGA-AR-A5QM-01	better DFS	2231	0	2231	0					62	M0	N0	T2	Stage IIA	Left	Infiltrating Lobular Carcinoma		Post (prior bilateral ovariectomy OR >12 mo since LMP with no prior hysterectomy)	Other, specify	New Primary Tumor	YES
TCGA-AC-A2BK-01	better DFS	2222	0	2222	0				Basal	78	MX	N2a	T2	Stage IIIA	Left Upper Outer Quadrant	Infiltrating Ductal Carcinoma	Negative	Post (prior bilateral ovariectomy OR >12 mo since LMP with no prior hysterectomy)			YES
TCGA-BH-A0BO-01	better DFS	2197	0	2197	0	Positive	Negative	Positive	LumA	54	M0	N0	T1b	Stage I	Left Upper Inner Quadrant	Infiltrating Ductal Carcinoma	Negative	Pre (<6 months since LMP AND no prior bilateral ovariectomy AND not on estrogen replacement)			YES
TCGA-GM-A2DH-01	better DFS	2193	0	2193	0	Negative		Negative	Her2	58	M0	N0 (i+)	T1c	Stage I	Right Upper Outer Quadrant	Infiltrating Ductal Carcinoma	Negative	Post (prior bilateral ovariectomy OR >12 mo since LMP with no prior hysterectomy)			NO
TCGA-GM-A4E0-01	better DFS	2191	0	2191	0					67	M0	N3a	T3	Stage IIIC	Left|Left Upper Inner Quadrant|Left Upper Outer Quadrant|Left Lower Inner Quadrant|Left Lower Outer Quadrant	Infiltrating Lobular Carcinoma	Negative	Post (prior bilateral ovariectomy OR >12 mo since LMP with no prior hysterectomy)			YES
TCGA-A2-A0ES-01	better DFS	2190	0	2190	0	Positive	Negative	Positive	LumA	52	M0	N0 (i-)	T2	Stage IIA	Left Upper Outer Quadrant	Infiltrating Lobular Carcinoma	Negative	Post (prior bilateral ovariectomy OR >12 mo since LMP with no prior hysterectomy)			NO
TCGA-AO-A0JD-01	better DFS	2190	0	2190	0	Positive	Negative	Positive	LumB	59	M0	N1a	T3	Stage IIIA	Left Upper Outer Quadrant|Left	Infiltrating Ductal Carcinoma	Negative	Post (prior bilateral ovariectomy OR >12 mo since LMP with no prior hysterectomy)			YES
TCGA-AO-A0JM-01	better DFS	2184	0	2184	0	Positive	Positive	Positive	LumB	40	M0	N1	T2	Stage IIB	Right Lower Inner Quadrant|Right Lower Outer Quadrant|Right	Infiltrating Ductal Carcinoma	Negative	Pre (<6 months since LMP AND no prior bilateral ovariectomy AND not on estrogen replacement)			YES
TCGA-B6-A40C-01	better DFS	2164	0	2164	0					51	M0	N0 (i-)	T3	Stage IIB	Left Upper Outer Quadrant	Infiltrating Lobular Carcinoma	Negative				YES
TCGA-AR-A255-01	better DFS	2161	0	2161	0	Positive	Positive	Positive	LumA	62	M0	N0	T1	Stage I	Right Lower Inner Quadrant	Infiltrating Ductal Carcinoma	Negative	Post (prior bilateral ovariectomy OR >12 mo since LMP with no prior hysterectomy)			YES
TCGA-BH-A0DX-01	better DFS	2156	0	2156	0	Positive	Negative	Positive	LumA	62	M0	N0	T1b	Stage I	Left Upper Inner Quadrant	Infiltrating Ductal Carcinoma	Negative	Post (prior bilateral ovariectomy OR >12 mo since LMP with no prior hysterectomy)			YES
TCGA-GM-A2DF-01	better DFS	2155	0	2155	0	Negative		Negative	Basal	53	M0	N1a	T1c	Stage IIA	Left Lower Outer Quadrant	Infiltrating Ductal Carcinoma	Negative	Post (prior bilateral ovariectomy OR >12 mo since LMP with no prior hysterectomy)			YES
TCGA-AO-A12E-01	better DFS	2142	0	2142	0	Positive	Negative	Positive	LumA	51	M0	N0 (i+)	T3	Stage IIB	Right Lower Inner Quadrant|Right Lower Outer Quadrant|Right	Infiltrating Lobular Carcinoma	Negative	Pre (<6 months since LMP AND no prior bilateral ovariectomy AND not on estrogen replacement)			YES
TCGA-E2-A1IG-01	better DFS	2140	0	2140	0	Positive		Positive	LumA	45	M0	N1mi	T2	Stage IIB	Right Upper Inner Quadrant	Infiltrating Ductal Carcinoma	Negative	Pre (<6 months since LMP AND no prior bilateral ovariectomy AND not on estrogen replacement)			YES
TCGA-BH-A0B5-01	better DFS	2136	0	2136	0	Positive	Negative	Positive	LumA	40	M0	N2a	T2	Stage IIIA	Left	Infiltrating Lobular Carcinoma	Positive	Pre (<6 months since LMP AND no prior bilateral ovariectomy AND not on estrogen replacement)			YES
TCGA-AO-A03T-01	better DFS	2124	0	2124	0	Positive	Negative	Positive	Normal	42	M0	N1a	T2	Stage IIB	Left Upper Outer Quadrant|Left	Infiltrating Ductal Carcinoma	Negative	Pre (<6 months since LMP AND no prior bilateral ovariectomy AND not on estrogen replacement)			NO
TCGA-E2-A14Y-01	better DFS	2109	0	2109	0	Positive	Positive	Positive	Basal	35	M0	N0	T2	Stage IIA	Right	Infiltrating Ductal Carcinoma	Negative	Pre (<6 months since LMP AND no prior bilateral ovariectomy AND not on estrogen replacement)			NO
TCGA-GM-A3XL-01	better DFS	2108	0	2108	0					49	M0	N0 (i-)	T2	Stage IIA	Right|Right Upper Outer Quadrant	Infiltrating Ductal Carcinoma	Negative	Post (prior bilateral ovariectomy OR >12 mo since LMP with no prior hysterectomy)			YES
TCGA-AO-A03R-01	better DFS	2091	0	2091	0	Positive	Negative	Positive	Normal	57	M0	N1a	T2	Stage IIB	Left Upper Inner Quadrant|Left Upper Outer Quadrant|Left	Infiltrating Ductal Carcinoma	Negative	Post (prior bilateral ovariectomy OR >12 mo since LMP with no prior hysterectomy)			YES
TCGA-B6-A0RG-01	better DFS	2082	0	2082	0	Negative	Negative	Negative	LumA	26	M0	N0 (i-)	T3	Stage IIB	Left	Infiltrating Ductal Carcinoma	Negative	Indeterminate (neither Pre or Postmenopausal)			NO
TCGA-B6-A408-01	better DFS	2072	0	2072	0					55	M0	N3a	T2	Stage IIIC	Left	Mixed Histology (please specify)	Negative				YES
TCGA-BH-A0DV-01	better DFS	2064	0	2064	0	Positive	Negative	Positive	LumA	54	M0	N2a	T2	Stage IIIA	Left Upper Inner Quadrant|Left Lower Inner Quadrant|Left Lower Outer Quadrant|Left	Infiltrating Ductal Carcinoma	Negative	Peri (6-12 months since last menstrual period)			YES
TCGA-A2-A0D0-01	better DFS	2048	0	2048	0	Negative	Negative	Negative	Basal	60	M0	N0 (i-)	T2	Stage IIA	Left Upper Outer Quadrant	Infiltrating Ductal Carcinoma	Negative	Post (prior bilateral ovariectomy OR >12 mo since LMP with no prior hysterectomy)			NO
TCGA-BH-A0DG-01	better DFS	2041	0	2041	0	Positive	Negative	Negative	LumA	30	M0	N0	T2	Stage IIA	Right Upper Outer Quadrant	Infiltrating Ductal Carcinoma	Negative	Pre (<6 months since LMP AND no prior bilateral ovariectomy AND not on estrogen replacement)			YES
TCGA-V7-A7HQ-01	better DFS	2033	0	2033	0					75	M0	N2a	T1c	Stage IIIA	Right Lower Outer Quadrant	Infiltrating Ductal Carcinoma	Positive	Post (prior bilateral ovariectomy OR >12 mo since LMP with no prior hysterectomy)			YES
TCGA-GM-A3XN-01	better DFS	2019	0	2019	0					44	M0	N2a	T1c	Stage IIIA	Left|Left Upper Outer Quadrant	Infiltrating Lobular Carcinoma	Negative	Post (prior bilateral ovariectomy OR >12 mo since LMP with no prior hysterectomy)			YES
TCGA-AR-A2LL-01	better DFS	2012	0	2012	0				LumB	70	M0	N0	T3	Stage IIB	Left	Infiltrating Lobular Carcinoma	Negative	Post (prior bilateral ovariectomy OR >12 mo since LMP with no prior hysterectomy)			NO
TCGA-OL-A66J-01	better DFS	1996	0	1996	0					80	MX	N0	T1c	Stage I	Right Upper Outer Quadrant	Infiltrating Lobular Carcinoma	Negative	Post (prior bilateral ovariectomy OR >12 mo since LMP with no prior hysterectomy)			YES
TCGA-AR-A0U0-01	better DFS	1988	0	1988	0	Negative	Negative	Negative	Basal	73	M0	N1	T2	Stage IIB	Left Lower Inner Quadrant	Infiltrating Ductal Carcinoma	Negative	Post (prior bilateral ovariectomy OR >12 mo since LMP with no prior hysterectomy)			YES
TCGA-AO-A0JF-01	better DFS	1980	0	1980	0	Positive	Negative	Positive	LumA	68	M0	N1a	T1c	Stage IIA	Left Upper Outer Quadrant|Left	Infiltrating Ductal Carcinoma	Negative	Post (prior bilateral ovariectomy OR >12 mo since LMP with no prior hysterectomy)			YES
TCGA-AR-A0TX-01	better DFS	1972	0	1972	0	Positive	Positive	Positive	Her2	64	M0	N1	T1	Stage IIA	Left Upper Outer Quadrant	Infiltrating Ductal Carcinoma	Negative	Post (prior bilateral ovariectomy OR >12 mo since LMP with no prior hysterectomy)			YES
TCGA-PE-A5DD-01	better DFS	1953	0	1953	0					64	M0	N0	T2	Stage IIA	Right Lower Inner Quadrant	Infiltrating Lobular Carcinoma	Negative	Post (prior bilateral ovariectomy OR >12 mo since LMP with no prior hysterectomy)			YES
TCGA-AR-A2LM-01	better DFS	1935	0	1935	0				LumA	49	M0	N1	T1	Stage II	Right	Infiltrating Lobular Carcinoma	Negative	Pre (<6 months since LMP AND no prior bilateral ovariectomy AND not on estrogen replacement)			NO
TCGA-E2-A150-01	better DFS	1935	0	1935	0	Negative	Negative	Negative	Basal	48	M0	N0	T2	Stage IIA	Left Upper Outer Quadrant	Infiltrating Ductal Carcinoma	Negative	Post (prior bilateral ovariectomy OR >12 mo since LMP with no prior hysterectomy)			YES
TCGA-BH-A0H3-01	better DFS	1928	0	1928	0	Positive	Negative	Positive	LumA	46	M0	N0	T1c	Stage I	Left Upper Outer Quadrant	Infiltrating Ductal Carcinoma	Negative	Pre (<6 months since LMP AND no prior bilateral ovariectomy AND not on estrogen replacement)			YES
TCGA-BH-A0EI-01	better DFS	1926	0	1926	0	Positive	Negative	Positive	LumA	51	M0	N1a	T1c	Stage IIA	Right	Infiltrating Ductal Carcinoma	Negative	Peri (6-12 months since last menstrual period)			YES
TCGA-A2-A0EY-01	better DFS	1925	0	1925	0	Positive	Positive	Negative	LumB	62	M0	N1a	T2	Stage IIB	Right Upper Outer Quadrant	Infiltrating Ductal Carcinoma	Negative	Post (prior bilateral ovariectomy OR >12 mo since LMP with no prior hysterectomy)			YES
TCGA-BH-A0AZ-01	better DFS	1919	0	1919	0	Positive	Negative	Positive	LumA	47	cM0 (i+)	N1a	T3	Stage IIIA	Right	Infiltrating Ductal Carcinoma	Negative	Pre (<6 months since LMP AND no prior bilateral ovariectomy AND not on estrogen replacement)			NO
TCGA-BH-A0AU-01	better DFS	1914	0	1914	0	Positive	Negative	Positive	LumB	45	M0	N0	T2	Stage IIA	Left Upper Inner Quadrant	Infiltrating Ductal Carcinoma	Negative	Pre (<6 months since LMP AND no prior bilateral ovariectomy AND not on estrogen replacement)			YES
TCGA-AO-A0JJ-01	better DFS	1887	0	1887	0	Positive	Negative	Positive	LumA	54	M0	N1a	T2	Stage IIB	Left Upper Outer Quadrant|Left	Infiltrating Lobular Carcinoma	Negative	Post (prior bilateral ovariectomy OR >12 mo since LMP with no prior hysterectomy)			YES
TCGA-AO-A1KQ-01	better DFS	1882	0	1882	0	Positive	Negative	Positive	LumB	84	M0	N1	T4	Stage IIIB	Left Upper Inner Quadrant|Left Upper Outer Quadrant|Left Lower Inner Quadrant|Left	Infiltrating Ductal Carcinoma	Negative				NO
TCGA-BH-A0BM-01	better DFS	1876	0	1876	0	Positive	Negative	Negative	LumA	54	M0	N1a	T2	Stage IIB	Right Upper Inner Quadrant|Right Upper Outer Quadrant|Right	Infiltrating Ductal Carcinoma	Negative	Post (prior bilateral ovariectomy OR >12 mo since LMP with no prior hysterectomy)			NO
TCGA-A2-A0D3-01	better DFS	1873	0	1873	0	Positive	Negative	Positive	LumA	42	M0	N0 (i-)	T1c	Stage IA	Left Lower Outer Quadrant	Infiltrating Ductal Carcinoma	Negative	Post (prior bilateral ovariectomy OR >12 mo since LMP with no prior hysterectomy)			NO
TCGA-BH-A0BG-01	better DFS	1871	0	1871	0	Negative	Negative	Negative	Basal	73	M0	N0	T1	Stage I	Left Lower Outer Quadrant	Infiltrating Ductal Carcinoma	Negative	Post (prior bilateral ovariectomy OR >12 mo since LMP with no prior hysterectomy)			YES
TCGA-AO-A03M-01	better DFS	1866	0	1866	0	Positive	Negative	Positive	LumA	29	M0	N0 (i-)	T1c	Stage I	Left Upper Outer Quadrant|Left	Infiltrating Ductal Carcinoma	Negative	Pre (<6 months since LMP AND no prior bilateral ovariectomy AND not on estrogen replacement)			NO
TCGA-AR-A1AV-01	better DFS	1864	0	1864	0	Positive	Negative	Positive	LumA	68	M0	N1	T2	Stage IIB	Left	Infiltrating Ductal Carcinoma	Negative				YES
TCGA-E2-A1IO-01	better DFS	1855	0	1855	0	Positive	Negative	Positive	LumA	37	M0	N0	T1c	Stage I	Right	Infiltrating Ductal Carcinoma	Negative	Pre (<6 months since LMP AND no prior bilateral ovariectomy AND not on estrogen replacement)			YES
TCGA-AC-A2FG-01	better DFS	1853	0	1853	0				LumA	79	MX	N1a	T2	Stage IIB	Left Upper Outer Quadrant	Infiltrating Lobular Carcinoma	Negative	Post (prior bilateral ovariectomy OR >12 mo since LMP with no prior hysterectomy)			NO
TCGA-A2-A1FX-01	better DFS	1847	0	1847	0	Positive	Negative	Positive	LumB	61	M0	N2a	T3	Stage IIIA	Right Upper Outer Quadrant	Infiltrating Ductal Carcinoma	Positive	Post (prior bilateral ovariectomy OR >12 mo since LMP with no prior hysterectomy)			YES
TCGA-AO-A12F-01	better DFS	1842	0	1842	0	Negative	Negative	Negative	Basal	36	M0	N0 (i-)	T2	Stage IIA	Right Upper Outer Quadrant|Right	Infiltrating Ductal Carcinoma	Negative	Pre (<6 months since LMP AND no prior bilateral ovariectomy AND not on estrogen replacement)			YES
TCGA-BH-A0AV-01	better DFS	1820	0	1820	0	Negative	Negative	Negative	Basal	52	M0	N0	T1c	Stage I	Left Upper Inner Quadrant	Infiltrating Ductal Carcinoma	Negative				YES
TCGA-E2-A1IK-01	better DFS	1800	0	1800	0	Positive	Negative	Positive	LumA	71	M0	N1mi	T1c	Stage IIA	Left	Infiltrating Ductal Carcinoma	Negative	Post (prior bilateral ovariectomy OR >12 mo since LMP with no prior hysterectomy)			NO
