# Supplementary material for: Prognostic biomarkers related to breast cancer recurrence identified based on Logit model analysis
Source: World J Surg Oncol. 2020 Sep 25;18:254. doi: 10.1186/s12957-020-02026-z (PMC7519567; doi:10.1186/s12957-020-02026-z)
Supplement: Supplementary file 2 — Additional file 2: Table 2. Histopathological data from GSE45725 dataset cases. [file 12957_2020_2026_MOESM2_ESM.xlsx]

## Sheet: GSE45725-clinical
Source Name	Comment [Sample_source_name	Comment [Sample_title	age	cmtc	eic	er	her2	pr	location of recurrence	lvi	margin cm	recurrence	recurrence free time months	tumor grade	tumor size cm	tumor type
GSM1113240 1	Human primary breast tumor	Breast tumor 501	38	2	No	Positive	Negative	Positive	no	Yes	0.3	no	22.7	2	1.4	IDC
GSM1113239 1	Human primary breast tumor	Breast tumor 500	60	1	Yes	Positive	Negative	Positive	no	Yes	0	no	23.63	2	5.5	IDC
GSM1113238 1	Human primary breast tumor	Breast tumor 499	62	2	No	Positive	Negative	Positive	no	No	0.3	no	27.73	2	2.1	IDC
GSM1113237 1	Human primary breast tumor	Breast tumor 498	59	2	No	Positive	Negative	Positive	no	Yes	0.5	no	23.47	3	1.6	IDC
GSM1113236 1	Human primary breast tumor	Breast tumor 497	77	2	Yes	Positive	Negative	Positive	no	Yes	0.2	no	13.33	2	0.1	IDC
GSM1113235 1	Human primary breast tumor	Breast tumor 496	55	1	Yes	Positive	Negative	Positive	no	No	0	no	23.53	2	0.2	IDC
GSM1113234 1	Human primary breast tumor	Breast tumor 495	58	1	No	Positive	Negative	Positive	no	Yes	1.2	no	21.07	2	2.2	IDC
GSM1113233 1	Human primary breast tumor	Breast tumor 494	61	2	NA	NA	NA	NA	no	NA	1	no	25.53	2	0.03	DCIS
GSM1113232 1	Human primary breast tumor	Breast tumor 493	50	2	No	Positive	Positive	Positive	no	Yes	1	no	23.93	3	1.8	IDC
GSM1113231 1	Human primary breast tumor	Breast tumor 492	44	2	No	Positive	Negative	Negative	no	No	0.29	no	25.9	2	2.1	IDC
GSM1113230 1	Human primary breast tumor	Breast tumor 491	41	1	No	Positive	Negative	Negative	no	Yes	0.4	no	23.4	2	4.4	IDC
GSM1113229 1	Human primary breast tumor	Breast tumor 490	87	3	Yes	Negative	Negative	Negative	local	No	0.5	yes	9.83	3	2.1	IDC
GSM1113228 1	Human primary breast tumor	Breast tumor 489	58	1	No	Positive	Negative	Positive	no	Yes	0.6	no	26.1	2	1.3	IDC
GSM1113227 1	Human primary breast tumor	Breast tumor 488	46	3	No	Negative	Negative	Negative	no	Yes	1	no	24.77	3	3.8	IDC
GSM1113226 1	Human primary breast tumor	Breast tumor 487	86	1	Yes	Positive	Negative	Positive	no	No	0.3	no	26.77	1	2.1	IDC
GSM1113225 1	Human primary breast tumor	Breast tumor 486	47	2	No	Positive	Negative	Positive	no	Yes	0.5	no	25.43	3	3.7	IDC
GSM1113224 1	Human primary breast tumor	Breast tumor 485	43	1	No	Positive	Negative	Positive	no	No	0.2	no	26.13	2	2.2	IDC
GSM1113223 1	Human primary breast tumor	Breast tumor 484	58	2	No	Positive	Negative	Negative	no	No	0	no	25.7	3	1.6	IDC
GSM1113222 1	Human primary breast tumor	Breast tumor 483	71	1	No	Positive	Negative	Positive	no	Yes	2	no	26.4	2	7	IDC
GSM1113221 1	Human primary breast tumor	Breast tumor 482	56	2	No	Positive	Negative	Positive	no	No	1.2	no	23.57	3	3	IDC
GSM1113220 1	Human primary breast tumor	Breast tumor 481	70	3	No	Negative	Negative	Negative	no	No	NA	no	25	3	1	IDC
GSM1113219 1	Human primary breast tumor	Breast tumor 480	70	3	No	Negative	Negative	Negative	NA	No	0.08	NA	NA	3	4	IDC
GSM1113218 1	Human primary breast tumor	Breast tumor 479	64	3	No	Positive	Positive	Negative	no	No	0.3	no	6.57	2	1.7	IDC
GSM1113217 1	Human primary breast tumor	Breast tumor 478	74	2	Yes	Positive	Negative	Positive	no	No	1.1	no	26.63	3	1.2	IDC
GSM1113216 1	Human primary breast tumor	Breast tumor 477	41	3	No	Negative	Negative	Negative	no	No	0.6	no	22.7	3	1.9	IDC
GSM1113215 1	Human primary breast tumor	Breast tumor 476	59	1	NA	NA	NA	NA	no	NA	NA	no	23.43	NA	5	DCIS
GSM1113214 1	Human primary breast tumor	Breast tumor 475	71	1	No	Positive	Negative	Positive	no	No	0.8	no	25	3	1.1	IDC
GSM1113213 1	Human primary breast tumor	Breast tumor 474	55	2	No	Positive	Negative	Positive	no	Yes	0.3	no	24.07	3	1.4	IDC
GSM1113212 1	Human primary breast tumor	Breast tumor 473	43	1	NA	NA	NA	NA	no	NA	NA	no	18.33	NA	NA	NA
GSM1113211 1	Human primary breast tumor	Breast tumor 472	49	3	No	Negative	Positive	Negative	no	Yes	0.1	no	26.13	3	4.8	IDC
GSM1113210 1	Human primary breast tumor	Breast tumor 471	47	2	No	Positive	Negative	Positive	no	No	0.1	no	24.53	3	4.8	IDC
GSM1113209 1	Human primary breast tumor	Breast tumor 470	66	2	No	Positive	Negative	Positive	NA	Yes	NA	NA	NA	3	2.3	IDC
GSM1113208 1	Human primary breast tumor	Breast tumor 469	74	2	No	Positive	Negative	Positive	no	No	0.5	no	21.93	3	2	IDC
GSM1113207 1	Human primary breast tumor	Breast tumor 468	76	1	No	Positive	Negative	Positive	no	No	NA	no	0.5	1	2.7	IDC
GSM1113206 1	Human primary breast tumor	Breast tumor 467	51	2	No	Positive	Negative	Negative	no	Yes	1	no	26.57	3	3.8	IDC
GSM1113205 1	Human primary breast tumor	Breast tumor 466	62	3	No	Negative	Negative	Negative	no	Yes	0.3	no	25.83	3	2.8	IDC
GSM1113204 1	Human primary breast tumor	Breast tumor 465	50	2	No	Positive	Negative	Positive	no	Yes	0.1	no	22.67	2	1	IDC
GSM1113203 1	Human primary breast tumor	Breast tumor 464	76	3	No	Negative	Negative	Negative	no	Yes	0.1	no	13.57	3	2.9	IDC
GSM1113202 1	Human primary breast tumor	Breast tumor 463	65	3	No	Negative	Negative	Negative	local	Yes	0.08	yes	12.3	3	4.8	IDC
GSM1113201 1	Human primary breast tumor	Breast tumor 462	71	2	No	Positive	Negative	Positive	no	Yes	0.02	no	26.9	3	2.2	IDC
GSM1113200 1	Human primary breast tumor	Breast tumor 461	61	2	No	Positive	Positive	Negative	no	No	0.8	no	26.57	3	2.2	IDC
GSM1113199 1	Human primary breast tumor	Breast tumor 460	59	2	NA	NA	NA	NA	no	NA	NA	no	27.87	NA	3.3	DCIS
GSM1113198 1	Human primary breast tumor	Breast tumor 459	42	1	No	Positive	Negative	Positive	no	No	0.1	no	5.23	1	0.9	IDC
GSM1113197 1	Human primary breast tumor	Breast tumor 458	39	1	No	Positive	Negative	Positive	no	No	0.3	no	18.33	3	1.3	IDC
GSM1113196 1	Human primary breast tumor	Breast tumor 457	50	3	Yes	Positive	Negative	Positive	no	No	0.2	no	21.63	3	1.8	IDC
GSM1113195 1	Human primary breast tumor	Breast tumor 456	53	3	No	Positive	Positive	Positive	no	No	0.7	no	13.03	3	0.8	IDC
GSM1113194 1	Human primary breast tumor	Breast tumor 455	55	2	No	Positive	Negative	Positive	no	No	0.1	no	3.7	2	1.7	IDC
GSM1113193 1	Human primary breast tumor	Breast tumor 454	51	1	No	Positive	Negative	Positive	no	No	0.3	no	27.8	1	1.6	IDC
GSM1113192 1	Human primary breast tumor	Breast tumor 453	55	2	No	Positive	Negative	Negative	no	No	0.2	no	26.7	3	1.5	IDC
GSM1113191 1	Human primary breast tumor	Breast tumor 452	38	3	No	Positive	Negative	Negative	no	No	0.2	no	28.3	NA	0.1	DCIS/IDC
GSM1113190 1	Human primary breast tumor	Breast tumor 451	67	2	No	Positive	Positive	Negative	no	Yes	0.4	no	27.33	3	1.6	IDC
GSM1113189 1	Human primary breast tumor	Breast tumor 450	44	1	No	Positive	Negative	Positive	no	No	0.08	no	22.63	2	1.4	ILC
GSM1113188 1	Human primary breast tumor	Breast tumor 449	62	2	No	Positive	Negative	Positive	no	No	2	no	25.17	2	1.1	IDC
GSM1113187 1	Human primary breast tumor	Breast tumor 448	54	1	No	Positive	Negative	Positive	no	No	0.5	no	19.4	2	1.8	IMC
GSM1113186 1	Human primary breast tumor	Breast tumor 447	45	1	No	Positive	Negative	Positive	no	No	0.5	no	25	2	1.5	IDC
GSM1113185 1	Human primary breast tumor	Breast tumor 446	80	2	No	Positive	Negative	Positive	no	No	0	no	26.03	3	5.7	ILC
GSM1113184 1	Human primary breast tumor	Breast tumor 445	58	2	No	Positive	Negative	Negative	no	No	0.1	no	24.63	2	10	ILC
GSM1113183 1	Human primary breast tumor	Breast tumor 444	48	2	Yes	Positive	Negative	Positive	no	Yes	0.75	no	27.13	2	2.2	IDC
GSM1113182 1	Human primary breast tumor	Breast tumor 443	58	3	Yes	Negative	Negative	Negative	no	Yes	>0.7	no	13.6	3	5.8	DCIS/IDC
GSM1113181 1	Human primary breast tumor	Breast tumor 442	56	2	No	Positive	Negative	Positive	no	No	0.5	no	24.43	3	4.8	IDC
GSM1113180 1	Human primary breast tumor	Breast tumor 441	42	3	No	Negative	Negative	Negative	no	No	0.225	no	26.33	3	2.6	IDC/DCIS
GSM1113179 1	Human primary breast tumor	Breast tumor 440	49	2	Yes	Positive	Negative	Positive	no	No	0.1	no	26.9	1	1.2	IDC
GSM1113178 1	Human primary breast tumor	Breast tumor 439	75	2	No	Positive	Negative	Positive	axillary	No	0.3	yes	23.87	3	3	IDC
GSM1113177 1	Human primary breast tumor	Breast tumor 438	53	2	No	Positive	Negative	Positive	NA	Yes	0.13	NA	NA	2	3.8	IDC
GSM1113176 1	Human primary breast tumor	Breast tumor 437	48	1	NA	NA	NA	NA	no	NA	0.01	no	27.6	2020-03-02	1.6	DCIS
GSM1113175 1	Human primary breast tumor	Breast tumor 436	64	3	No	Positive	Negative	Positive	no	No	0.7	no	23.83	3	1.8	IDC
GSM1113174 1	Human primary breast tumor	Breast tumor 435	50	2	No	Positive	Negative	Positive	no	Yes	0.09	no	27	3	1.1	IDC
GSM1113173 1	Human primary breast tumor	Breast tumor 434	53	3	No	Negative	Positive	Negative	no	No	NA	no	3.87	NA	0.1	IDC
GSM1113172 1	Human primary breast tumor	Breast tumor 433	73	2	No	Positive	Negative	Positive	no	Yes	NA	no	29.13	2	2.2	ILC
GSM1113171 1	Human primary breast tumor	Breast tumor 432	57	1	No	Positive	Negative	Positive	no	No	0.3	no	28.87	2	3.2	IDC
GSM1113170 1	Human primary breast tumor	Breast tumor 431	62	1	No	Positive	Negative	Positive	no	No	NA	no	30.87	2	1.5	IDC
GSM1113169 1	Human primary breast tumor	Breast tumor 430	53	2	No	Positive	Negative	Positive	no	No	0.3	no	25	3	2.1	IDC
GSM1113168 1	Human primary breast tumor	Breast tumor 429	74	1	No	Positive	Negative	Positive	no	No	0.2	no	28.43	1	2.2	IDC
GSM1113167 1	Human primary breast tumor	Breast tumor 428	51	1	No	Positive	Negative	Positive	no	No	0.5	no	28.9	2	3.5	IDC
GSM1113166 1	Human primary breast tumor	Breast tumor 427	94	2	No	Positive	Positive	Positive	no	No	0.1	no	25.83	3	2.1	IDC
GSM1113165 1	Human primary breast tumor	Breast tumor 426	48	2	No	Positive	Negative	Positive	no	No	0.3	no	30.33	2	3.2	IDC
GSM1113164 1	Human primary breast tumor	Breast tumor 425	49	3	No	Negative	Positive	Negative	no	No	0.6	no	21.5	3	2	IDC
GSM1113163 1	Human primary breast tumor	Breast tumor 424	45	1	Yes	Positive	Negative	Positive	no	Yes	0.5	no	27.8	2	0.2	IDC
GSM1113162 1	Human primary breast tumor	Breast tumor 423	61	2	No	Positive	Negative	Positive	no	No	0.5	no	21.4	2	0.4	IDC
GSM1113161 1	Human primary breast tumor	Breast tumor 422	40	1	NA	NA	NA	NA	no	NA	NA	no	28.3	NA	1.5	DCIS
GSM1113160 1	Human primary breast tumor	Breast tumor 421	44	1	No	Positive	Negative	Positive	no	No	0.5	no	9.47	1	0.9	IMC
GSM1113159 1	Human primary breast tumor	Breast tumor 420	58	3	No	Positive	Negative	Negative	no	Yes	0.6	no	24.43	2	0.7	IDC
GSM1113158 1	Human primary breast tumor	Breast tumor 419	63	3	No	Negative	Negative	Negative	no	No	0.2	no	29.17	2	1.3	IDC
GSM1113157 1	Human primary breast tumor	Breast tumor 418	70	1	No	Positive	Negative	Positive	no	No	0.9	no	30.87	1	2.6	IDC
GSM1113156 1	Human primary breast tumor	Breast tumor 417	81	2	No	Positive	Negative	Positive	no	Yes	0.9	no	31.4	1	1.5	IDC
GSM1113155 1	Human primary breast tumor	Breast tumor 416	44	2	No	Positive	Negative	Negative	no	Yes	1	no	12.03	2	2.8	IDC
GSM1113154 1	Human primary breast tumor	Breast tumor 415	73	1	No	Positive	Negative	Positive	no	Yes	0.5	no	28.8	2	2.2	IDC
GSM1113153 1	Human primary breast tumor	Breast tumor 414	53	1	No	Positive	Negative	Positive	no	No	0.3	no	11.6	3	3	IDC
GSM1113152 1	Human primary breast tumor	Breast tumor 413	61	2	No	Positive	Negative	Negative	no	No	0.4	no	31.3	2	1.5	IDC
GSM1113151 1	Human primary breast tumor	Breast tumor 412	64	3	No	Negative	Positive	Negative	no	Yes	0.6	no	29.83	2	2.7	IDC
GSM1113150 1	Human primary breast tumor	Breast tumor 411	49	1	No	Positive	Negative	Positive	no	No	0.3	no	28.3	1	1.8	IDC
GSM1113149 1	Human primary breast tumor	Breast tumor 410	66	2	Yes	Positive	Negative	Positive	no	Yes	0.4	no	31.93	3	3.6	IDC
GSM1113148 1	Human primary breast tumor	Breast tumor 409	61	1	No	Positive	Negative	Positive	no	Yes	0.2	no	32.13	1	1.4	IDC
GSM1113147 1	Human primary breast tumor	Breast tumor 408	49	2	NA	NA	NA	NA	no	NA	NA	no	31.97	NA	NA	NA
GSM1113146 1	Human primary breast tumor	Breast tumor 407	59	2	No	Positive	Positive	Positive	no	Yes	1	no	23.37	2	3.7	IDC
GSM1113145 1	Human primary breast tumor	Breast tumor 406	54	2	No	Positive	Negative	Negative	no	Yes	0.2	no	30.63	3	2.6	IDC
GSM1113144 1	Human primary breast tumor	Breast tumor 405	70	1	No	Positive	Negative	Positive	no	No	1	no	23.9	2	1.9	ILC
GSM1113143 1	Human primary breast tumor	Breast tumor 404	61	3	No	Negative	Positive	Negative	no	Yes	0.5	no	28.43	2	2.5	IDC
GSM1113142 1	Human primary breast tumor	Breast tumor 403	41	2	No	Positive	Negative	Positive	no	Yes	0.1	no	32.33	3	2	IDC
GSM1113141 1	Human primary breast tumor	Breast tumor 402	82	3	No	Positive	Negative	Negative	no	No	<0.05	no	26.63	3	1.9	IDC/DCIS
GSM1113140 1	Human primary breast tumor	Breast tumor 401	46	3	No	Positive	Positive	Negative	no	No	0.1	no	28.63	3	1.9	IDC
GSM1113139 1	Human primary breast tumor	Breast tumor 400	46	3	No	Negative	Negative	Negative	no	No	0.4	no	29.9	3	2	IDC
GSM1113138 1	Human primary breast tumor	Breast tumor 399	50	3	No	NA	NA	NA	no	No	0.5	no	21.07	NA	3.7	DCIS
GSM1113137 1	Human primary breast tumor	Breast tumor 398	61	3	No	Negative	Positive	Negative	no	No	0.5	no	30.4	3	3.1	IDC
GSM1113136 1	Human primary breast tumor	Breast tumor 397	40	3	Yes	Positive	Positive	Negative	no	No	0.3	no	32	3	2.4	IDC
GSM1113135 1	Human primary breast tumor	Breast tumor 396	77	2	No	Positive	Negative	Negative	no	No	0.3	no	18.93	2	3.3	IDC
GSM1113134 1	Human primary breast tumor	Breast tumor 395	54	1	No	Negative	Negative	Negative	no	No	1	no	25.63	2	0.9	ILC
GSM1113133 1	Human primary breast tumor	Breast tumor 394	48	2	No	Positive	Negative	Positive	no	No	0.3	no	26.93	3	1.6	IDC
GSM1113132 1	Human primary breast tumor	Breast tumor 393	50	3	No	Negative	Negative	Negative	no	No	0.2	no	31	3	2.8	IDC
GSM1113131 1	Human primary breast tumor	Breast tumor 392	81	3	No	Positive	Negative	Positive	no	No	0.4	no	32.87	2	1.8	IDC
GSM1113130 1	Human primary breast tumor	Breast tumor 391	59	3	No	Negative	Negative	Negative	no	Yes	0.2	no	30.57	3	3.7	IDC
GSM1113129 1	Human primary breast tumor	Breast tumor 390	32	3	No	Negative	Negative	Negative	no	No	0.9	no	32.1	3	2.5	IDC
GSM1113128 1	Human primary breast tumor	Breast tumor 389	NA	3	NA	NA	NA	NA	no	NA	NA	no	32.17	NA	NA	NA
GSM1113127 1	Human primary breast tumor	Breast tumor 388	57	1	Yes	Positive	Negative	Negative	no	No	0.2	no	28.27	2	1.8	IDC
GSM1113126 1	Human primary breast tumor	Breast tumor 387	80	1	NA	Positive	Positive	Positive	no	NA	0.3	no	32.13	3	1.6	DCIS/IDC
GSM1113125 1	Human primary breast tumor	Breast tumor 386	60	2	No	Positive	Negative	Positive	no	Yes	0	no	32.9	3	5.1	ILC
GSM1113124 1	Human primary breast tumor	Breast tumor 385	61	2	Yes	Positive	Negative	Positive	no	No	0.1	no	5.03	1	0.4	IDC
GSM1113123 1	Human primary breast tumor	Breast tumor 384	72	1	No	Positive	Negative	Positive	no	No	0.01	no	29.97	1	2.1	IDC
GSM1113122 1	Human primary breast tumor	Breast tumor 383	69	1	No	Positive	Negative	Positive	no	No	NA	no	33.53	2	1	IDC
GSM1113121 1	Human primary breast tumor	Breast tumor 382	61	2	Yes	Positive	Negative	Negative	no	No	NA	no	27.47	3	0.3	IDC
GSM1113120 1	Human primary breast tumor	Breast tumor 381	48	2	No	Positive	Positive	Negative	no	No	0.1	no	31.97	3	3	IDC
GSM1113119 1	Human primary breast tumor	Breast tumor 380	56	3	Yes	Negative	Positive	Negative	no	No	0.6	no	28.97	3	1.6	IDC
GSM1113118 1	Human primary breast tumor	Breast tumor 379	56	3	Yes	Negative	Positive	Negative	no	No	0.6	no	31.97	2	0.3	IDC
GSM1113117 1	Human primary breast tumor	Breast tumor 378	49	1	No	Positive	Negative	Positive	no	Yes	0	no	27.8	2	1.2	IDC
GSM1113116 1	Human primary breast tumor	Breast tumor 377	68	1	No	Positive	Negative	Positive	no	Yes	0.3	no	31.93	1	1	IDC
GSM1113115 1	Human primary breast tumor	Breast tumor 376	62	3	No	Positive	Positive	Negative	no	Yes	0.2	no	32.27	3	1.8	IDC
GSM1113114 1	Human primary breast tumor	Breast tumor 375	85	1	No	Positive	Negative	Positive	no	Yes	0.7	no	23.97	2	1.5	IDC
GSM1113113 1	Human primary breast tumor	Breast tumor 374	51	3	No	Negative	Positive	Negative	no	Yes	0.8	no	25.43	3	3	IMC
GSM1113112 1	Human primary breast tumor	Breast tumor 373	38	2	No	Positive	Negative	Positive	no	Yes	0.2	no	33.63	2	2	IDC
GSM1113111 1	Human primary breast tumor	Breast tumor 372	55	3	No	Positive	Negative	Negative	no	No	0.03	no	18.6	3	1.5	IDC
GSM1113110 1	Human primary breast tumor	Breast tumor 371	84	2	No	Positive	Positive	Negative	no	No	0.1	no	10.5	3	2.4	IDC
GSM1113109 1	Human primary breast tumor	Breast tumor 370	61	3	Yes	Positive	Positive	Negative	no	Yes	0.5	no	26.63	NA	5.2	DCIS
GSM1113108 1	Human primary breast tumor	Breast tumor 369	62	1	No	Positive	Negative	Positive	no	Yes	2.2	no	26.2	3	2.2	IDC
GSM1113107 1	Human primary breast tumor	Breast tumor 368	65	2	NA	NA	NA	NA	NA	NA	NA	NA	NA	NA	NA	NA
GSM1113106 1	Human primary breast tumor	Breast tumor 367	49	3	No	Negative	Negative	Negative	bone	Yes	0.2	yes	22.77	3	3	IDC
GSM1113105 1	Human primary breast tumor	Breast tumor 366	50	1	NA	NA	NA	NA	no	No	0.04	no	30.5	NA	2.2	DCIS
GSM1113104 1	Human primary breast tumor	Breast tumor 365	82	3	No	Negative	Negative	Negative	no	No	1	no	30.8	2	1.6	IDC
GSM1113103 1	Human primary breast tumor	Breast tumor 364	62	1	No	Positive	Negative	Negative	no	No	0.7	no	32.23	2	1.2	ILC
GSM1113102 1	Human primary breast tumor	Breast tumor 363	65	2	No	Positive	Negative	Positive	no	Yes	0.1	no	29.17	2	2.3	IDC
GSM1113101 1	Human primary breast tumor	Breast tumor 362	65	2	No	Positive	Negative	Positive	no	Yes	NA	no	34.27	3	1.9	IDC
GSM1113100 1	Human primary breast tumor	Breast tumor 361	53	3	No	Negative	Negative	Negative	no	No	0.5	no	32.73	3	1.8	IDC
GSM1113099 1	Human primary breast tumor	Breast tumor 360	45	2	No	Positive	Negative	Positive	no	Yes	0.8	no	34.8	3	2.7	IDC
GSM1113098 1	Human primary breast tumor	Breast tumor 359	72	1	No	Positive	Negative	Positive	no	No	0.7	no	19.1	2	1.5	IDC
GSM1113097 1	Human primary breast tumor	Breast tumor 358	69	3	No	Negative	Positive	Negative	no	No	0.2	no	25	2	1.4	IDC
GSM1113096 1	Human primary breast tumor	Breast tumor 357	43	2	No	Positive	Negative	Positive	no	Yes	0.1	no	32	2	10.5	IDC
GSM1113095 1	Human primary breast tumor	Breast tumor 356	47	2	No	Positive	Negative	Positive	no	Yes	0.1	no	33.67	3	3.1	IDC
GSM1113094 1	Human primary breast tumor	Breast tumor 355	79	2	No	Positive	Negative	Positive	no	No	1.3	no	25.83	3	1.9	IDC
GSM1113093 1	Human primary breast tumor	Breast tumor 354	46	1	No	NA	NA	NA	no	No	1	no	20.1	NA	0.06	DCIS/IDC
GSM1113092 1	Human primary breast tumor	Breast tumor 353	55	2	No	Positive	Negative	Negative	no	Yes	0.2	no	35.27	2	1.1	IDC
GSM1113091 1	Human primary breast tumor	Breast tumor 352	73	2	No	Positive	Negative	Negative	no	No	1	no	34.63	3	0.9	IDC
GSM1113090 1	Human primary breast tumor	Breast tumor 351	45	1	No	NA	NA	NA	no	No	0.6	no	27.83	2	0.8	DCIS
GSM1113089 1	Human primary breast tumor	Breast tumor 350	48	1	No	Positive	Negative	Positive	no	No	0.3	no	18.03	2	3.6	ILC
GSM1113088 1	Human primary breast tumor	Breast tumor 349	53	2	Yes	Positive	Positive	Positive	no	Yes	0.1	no	35.77	3	4.5	IDC
GSM1113087 1	Human primary breast tumor	Breast tumor 348	72	3	No	Negative	Positive	Negative	no	No	0.4	no	34.83	3	2.2	IDC
GSM1113086 1	Human primary breast tumor	Breast tumor 347	61	3	No	Positive	Negative	Positive	no	No	0	no	31.4	1	0.4	IDC
GSM1113085 1	Human primary breast tumor	Breast tumor 346	85	1	No	Positive	Negative	Positive	no	No	0.9	no	2	2	1.2	IDC
GSM1113084 1	Human primary breast tumor	Breast tumor 345	52	1	No	Positive	Negative	Positive	no	No	0	no	24.57	2	2.8	ILC
GSM1113083 1	Human primary breast tumor	Breast tumor 344	66	2	No	Positive	Positive	Positive	bone	Yes	0.5	yes	33.7	3	2.5	IDC
GSM1113082 1	Human primary breast tumor	Breast tumor 343	59	3	No	Negative	Positive	Negative	no	No	0.1	no	34.4	3	1.6	IDC
GSM1113081 1	Human primary breast tumor	Breast tumor 342	54	2	Yes	Positive	Negative	Positive	no	No	0.6	no	35.47	2	2.4	IDC
GSM1113080 1	Human primary breast tumor	Breast tumor 341	70	1	No	NA	NA	NA	no	No	0.2	no	28.93	NA	1.3	DCIS
GSM1113079 1	Human primary breast tumor	Breast tumor 340	60	3	No	NA	NA	NA	no	No	0	no	27.77	NA	2.6	DCIS
GSM1113078 1	Human primary breast tumor	Breast tumor 339	55	1	No	Positive	Negative	Positive	no	Yes	NA	no	6.5	1	3.2	IDC
GSM1113077 1	Human primary breast tumor	Breast tumor 338	54	1	No	Positive	Negative	Positive	no	No	0.6	no	36.13	2	4.1	IDC
GSM1113076 1	Human primary breast tumor	Breast tumor 337	72	3	No	Positive	Negative	Positive	no	No	0.5	no	23.27	3	2.5	IDC
GSM1113075 1	Human primary breast tumor	Breast tumor 336	50	3	Yes	Negative	Positive	Negative	no	Yes	0.05	no	35.3	3	3.9	IDC
GSM1113074 1	Human primary breast tumor	Breast tumor 335	57	2	No	Positive	Negative	Positive	no	No	0.3	no	35.3	3	1.3	IDC
GSM1113073 1	Human primary breast tumor	Breast tumor 334	90	1	NA	NA	NA	NA	no	NA	NA	no	10	NA	NA	NA
GSM1113072 1	Human primary breast tumor	Breast tumor 333	72	3	No	Positive	Negative	Negative	local	No	0.3	yes	4.53	3	3	IDC
GSM1113071 1	Human primary breast tumor	Breast tumor 332	57	3	No	Negative	Negative	Negative	no	Yes	0.5	no	36.4	3	2.6	IDC
GSM1113070 1	Human primary breast tumor	Breast tumor 331	52	3	No	Negative	Negative	Negative	no	Yes	0.2	no	34.93	3	1.5	IDC
GSM1113069 1	Human primary breast tumor	Breast tumor 330	73	2	Yes	Positive	Negative	Positive	no	Yes	0.1	no	28.23	3	3.4	IDC
GSM1113068 1	Human primary breast tumor	Breast tumor 329	45	2	No	Positive	Negative	Negative	no	Yes	0.3	no	30.6	3	1.7	IDC
GSM1113067 1	Human primary breast tumor	Breast tumor 328	51	1	No	Positive	Negative	Positive	no	No	0.4	no	36	1	0.84	IDC
GSM1113066 1	Human primary breast tumor	Breast tumor 327	50	1	No	Positive	Negative	Positive	no	Yes	0.4	no	36	3	1.8	IDC
GSM1113065 1	Human primary breast tumor	Breast tumor 326	59	3	No	Positive	Positive	Positive	no	Yes	2	no	36.77	3	6.4	IDC
GSM1113064 1	Human primary breast tumor	Breast tumor 325	53	1	No	Positive	Negative	Positive	no	No	NA	no	34.77	2	1.6	IDC
GSM1113063 1	Human primary breast tumor	Breast tumor 324	71	1	No	Positive	Negative	Positive	no	No	1.2	no	33.67	2	2.5	IDC
GSM1113062 1	Human primary breast tumor	Breast tumor 323	60	3	No	Positive	Negative	Positive	local	Yes	0.3	yes	9.63	3	1.8	IDC
GSM1113061 1	Human primary breast tumor	Breast tumor 322	56	2	No	Positive	Positive	Negative	no	No	0.33	no	0.4	3	1.5	IDC
GSM1113060 1	Human primary breast tumor	Breast tumor 321	42	1	No	Positive	Positive	Positive	no	No	0.15	no	32.37	1	3	IDC
GSM1113059 1	Human primary breast tumor	Breast tumor 320	56	3	No	Negative	Negative	Negative	no	No	0.7	no	36.27	3	4.4	IDC
GSM1113058 1	Human primary breast tumor	Breast tumor 319	48	3	No	Negative	Negative	Negative	no	Yes	0.2	no	38.53	3	4.5	IDC
GSM1113057 1	Human primary breast tumor	Breast tumor 318	63	3	Yes	Negative	Negative	Negative	no	No	0.5	no	39.4	2	1.2	IDC
GSM1113056 1	Human primary breast tumor	Breast tumor 317	44	1	No	Positive	Negative	Positive	no	Yes	3.2	no	25.2	2	4.7	IMC
GSM1113055 1	Human primary breast tumor	Breast tumor 316	46	3	Yes	Negative	Positive	Negative	brain	Yes	0	yes	36.07	3	3	IDC
GSM1113054 1	Human primary breast tumor	Breast tumor 315	39	2	No	Positive	Negative	Negative	no	Yes	0.7	no	38.1	3	3.7	IDC
GSM1113053 1	Human primary breast tumor	Breast tumor 314	44	1	NA	NA	NA	NA	no	NA	NA	no	43.17	NA	NA	ADH
GSM1113052 1	Human primary breast tumor	Breast tumor 313	55	3	Yes	Negative	Positive	Negative	no	No	0.22	no	35.93	3	1.3	IDC
GSM1113051 1	Human primary breast tumor	Breast tumor 312	44	1	Yes	Positive	Negative	Positive	no	Yes	1.5	no	34.53	2	1.1	IDC
GSM1113050 1	Human primary breast tumor	Breast tumor 311	76	1	No	Positive	Negative	Positive	no	Yes	1.6	no	35.03	2	3.2	IDC
GSM1113049 1	Human primary breast tumor	Breast tumor 310	60	2	No	Positive	Negative	Positive	no	Yes	0.175	no	34.07	3	1.9	ILC
GSM1113048 1	Human primary breast tumor	Breast tumor 309	72	2	Yes	Positive	Negative	Positive	no	No	0.5	no	32.8	2	2.1	IDC
GSM1113047 1	Human primary breast tumor	Breast tumor 308	87	2	No	Positive	Negative	Positive	axillary	Yes	0.5	yes	16.2	3	3.2	IDC
GSM1113046 1	Human primary breast tumor	Breast tumor 307	65	2	Yes	Positive	Negative	Positive	no	No	0.6	no	42.1	2	2.2	IDC
GSM1113045 1	Human primary breast tumor	Breast tumor 306	44	3	No	Negative	Positive	Negative	no	No	0.2	no	40.03	3	2.6	IDC
GSM1113044 1	Human primary breast tumor	Breast tumor 305	49	2	No	Positive	Negative	Positive	no	Yes	0.13	no	37.63	2	2.1	IDC
GSM1113043 1	Human primary breast tumor	Breast tumor 304	45	1	No	Positive	Negative	Positive	no	No	0.033	no	36.5	2	2.4	IDC
GSM1113042 1	Human primary breast tumor	Breast tumor 303	59	3	Yes	Negative	Positive	Negative	no	No	0.2	no	17.07	2	2.1	IDC
GSM1113041 1	Human primary breast tumor	Breast tumor 302	40	2	No	Positive	Negative	Negative	no	Yes	0.5	no	37.57	3	2.8	IDC
GSM1113040 1	Human primary breast tumor	Breast tumor 301	62	1	No	Positive	Negative	Negative	no	Yes	0.6	no	37.77	2	1.6	IDC
GSM1113039 1	Human primary breast tumor	Breast tumor 300	64	3	No	Negative	Negative	Negative	no	No	0.7	no	24.17	3	2.4	IDC
GSM1113038 1	Human primary breast tumor	Breast tumor 299	51	1	No	Positive	Positive	Positive	no	No	0.5	no	38.07	2	2.2	IMC
GSM1113037 1	Human primary breast tumor	Breast tumor 298	57	2	No	Positive	Negative	Positive	no	No	0.16	no	33.07	3	2.2	IDC
GSM1113036 1	Human primary breast tumor	Breast tumor 297	69	2	No	Positive	Positive	Negative	no	Yes	1.3	no	15.53	3	3	IDC
GSM1113035 1	Human primary breast tumor	Breast tumor 296	49	2	No	Positive	Negative	Positive	no	No	0.6	no	38.57	2	2	IMC
GSM1113034 1	Human primary breast tumor	Breast tumor 295	51	2	No	Positive	Negative	Positive	no	Yes	1.1	no	35.47	3	2.2	IDC
GSM1113033 1	Human primary breast tumor	Breast tumor 294	44	1	No	Positive	Negative	Positive	no	No	0	no	36.3	1	3.5	IDC
GSM1113032 1	Human primary breast tumor	Breast tumor 293	75	2	No	Positive	Negative	Positive	NA	No	1.1	NA	NA	3	2.9	IDC
GSM1113031 1	Human primary breast tumor	Breast tumor 292	43	2	No	Positive	Negative	Positive	no	No	0	no	32.13	2	1.3	IDC
GSM1113030 1	Human primary breast tumor	Breast tumor 291	36	3	No	Negative	Positive	Negative	no	Yes	0.6	no	38.3	3	2.4	IDC
GSM1113029 1	Human primary breast tumor	Breast tumor 290	77	2	No	Positive	Positive	Positive	no	Yes	0.07	no	6.3	3	4	IDC
GSM1113028 1	Human primary breast tumor	Breast tumor 289	62	2	Yes	Positive	Negative	Positive	no	No	0.59	no	37.73	2	0.8	IDC
GSM1113027 1	Human primary breast tumor	Breast tumor 288	44	2	No	Positive	Positive	Positive	no	Yes	0.28	no	38.57	3	2.5	IDC
GSM1113026 1	Human primary breast tumor	Breast tumor 287	89	2	No	Positive	Negative	Positive	no	Yes	0.26	no	35.7	3	1.4	IMC
GSM1113025 1	Human primary breast tumor	Breast tumor 286	73	1	No	Positive	Negative	Positive	no	No	0	no	38.6	2	1.4	IDC
GSM1113024 1	Human primary breast tumor	Breast tumor 285	54	3	Yes	Positive	Negative	Negative	no	No	1.3	no	36.9	3	3.6	IDC
GSM1113023 1	Human primary breast tumor	Breast tumor 284	59	3	No	Negative	Positive	Negative	no	No	0.5	no	38.33	3	2.1	IDC
GSM1113022 1	Human primary breast tumor	Breast tumor 283	67	2	No	Positive	Negative	Positive	no	Yes	0.04	no	34.7	3	1.8	ILC
GSM1113021 1	Human primary breast tumor	Breast tumor 282	59	1	No	Positive	Negative	Positive	no	Yes	0	no	7.8	3	1.7	IDC
GSM1113020 1	Human primary breast tumor	Breast tumor 281	83	3	No	Positive	Negative	Negative	liver	No	0.6	yes	19.63	3	1.5	IDC
GSM1113019 1	Human primary breast tumor	Breast tumor 280	75	1	No	Positive	Negative	Positive	no	No	0.9	no	36.4	3	0.8	IDC
GSM1113018 1	Human primary breast tumor	Breast tumor 279	80	2	No	Positive	Negative	Positive	no	No	0.07	no	24.77	1	3.2	ILC
GSM1113017 1	Human primary breast tumor	Breast tumor 278	50	1	No	Positive	Negative	Positive	no	Yes	0.6	no	38.57	3	3.3	IDC
GSM1113016 1	Human primary breast tumor	Breast tumor 277	78	3	No	Negative	Negative	Negative	no	Yes	0.6	no	24.47	3	4.1	IDC
GSM1113015 1	Human primary breast tumor	Breast tumor 276	60	3	No	Negative	Negative	Negative	no	Yes	0.3	no	38.23	3	1.6	IDC
GSM1113014 1	Human primary breast tumor	Breast tumor 275	71	1	No	Positive	Negative	Positive	no	No	0.4	no	32.13	2	0.8	IDC
GSM1113013 1	Human primary breast tumor	Breast tumor 274	63	1	No	Positive	Negative	Positive	no	No	0.3	no	35	2	1.8	IDC
GSM1113012 1	Human primary breast tumor	Breast tumor 273	74	1	No	Positive	Negative	Positive	no	No	0.4	no	38.73	1	1.6	IDC
GSM1113011 1	Human primary breast tumor	Breast tumor 272	67	2	No	Positive	Negative	Positive	bone	Yes	0.2	yes	12.4	3	3.2	IDC
GSM1113010 1	Human primary breast tumor	Breast tumor 271	45	1	No	Positive	Negative	Positive	no	No	0.24	no	38.5	2	2.7	IDC
GSM1113009 1	Human primary breast tumor	Breast tumor 270	53	3	No	Negative	Negative	Negative	no	Yes	0.64	no	39.5	3	2.7	IDC
GSM1113008 1	Human primary breast tumor	Breast tumor 269	55	2	No	Positive	Negative	Positive	no	Yes	0.04	no	38.73	3	2	IDC
GSM1113007 1	Human primary breast tumor	Breast tumor 268	39	2	No	Positive	Negative	Positive	no	Yes	0.12	no	39.7	3	1.2	IDC
GSM1113006 1	Human primary breast tumor	Breast tumor 267	64	3	No	Negative	Positive	Negative	no	Yes	0.8	no	40.83	3	2.3	IDC
GSM1113005 1	Human primary breast tumor	Breast tumor 266	80	3	No	Positive	Positive	Negative	no	Yes	0.5	no	25.47	2	4.2	IDC
GSM1113004 1	Human primary breast tumor	Breast tumor 265	45	2	No	Positive	Positive	Positive	no	No	0.1	no	39.27	3	2.4	IDC
GSM1113003 1	Human primary breast tumor	Breast tumor 264	57	3	No	Negative	Negative	Negative	no	Yes	0.08	no	37.4	2	2.9	IDC
GSM1113002 1	Human primary breast tumor	Breast tumor 263	39	3	No	Negative	Negative	Negative	brain	No	0.2	yes	14.1	3	2.4	IDC
GSM1113001 1	Human primary breast tumor	Breast tumor 262	54	3	No	Negative	Positive	Negative	no	Yes	1.1	no	40.4	3	2.9	IDC
GSM1113000 1	Human primary breast tumor	Breast tumor 261	82	2	Yes	Positive	Negative	Positive	no	No	0.7	no	41.47	1	3.2	IDC
GSM1112999 1	Human primary breast tumor	Breast tumor 260	85	3	Yes	Positive	Negative	Positive	no	No	0.6	no	31.67	2	3.4	IDC
GSM1112998 1	Human primary breast tumor	Breast tumor 259	56	2	No	Positive	Negative	Negative	no	Yes	0.3	no	38.87	2	3.7	IDC
GSM1112997 1	Human primary breast tumor	Breast tumor 258	NA	1	No	Positive	Negative	Positive	no	No	0.6	no	41.33	1	1.9	IDC
GSM1112996 1	Human primary breast tumor	Breast tumor 257	55	3	No	Positive	Positive	Negative	no	Yes	1.6	no	41.23	3	1.7	IDC
GSM1112995 1	Human primary breast tumor	Breast tumor 256	71	1	No	Positive	Negative	Negative	no	No	1	no	42.1	3	1.2	IDC
GSM1112994 1	Human primary breast tumor	Breast tumor 255	71	2	No	Positive	Negative	Positive	no	No	0.7	no	40.33	3	1.9	IDC
GSM1112993 1	Human primary breast tumor	Breast tumor 254	78	1	No	Positive	Negative	Positive	no	No	0.06	no	32.93	2	1.7	IDC
GSM1112992 1	Human primary breast tumor	Breast tumor 253	47	3	No	Negative	Negative	Negative	no	No	0.05	no	41.37	3	1.5	IDC
GSM1112991 1	Human primary breast tumor	Breast tumor 252	65	1	No	Positive	Negative	Negative	no	No	0.9	no	40.17	2	0.8	IDC
GSM1112990 1	Human primary breast tumor	Breast tumor 251	48	1	No	Positive	Negative	Positive	no	No	0.7	no	33.53	1	0.9	IDC
GSM1112989 1	Human primary breast tumor	Breast tumor 250	49	1	No	Positive	Negative	Positive	no	No	0.12	no	40.83	2	1.8	IDC
GSM1112988 1	Human primary breast tumor	Breast tumor 249	71	2	No	Positive	Negative	Positive	no	No	0.9	no	1.47	2	1.6	IDC
GSM1112987 1	Human primary breast tumor	Breast tumor 248	50	1	Yes	Positive	Negative	Positive	no	No	1.3	no	12.57	2	0.8	IDC
GSM1112986 1	Human primary breast tumor	Breast tumor 247	76	3	No	Negative	Positive	Negative	no	Yes	0.8	no	35.37	3	2.3	IDC
GSM1112985 1	Human primary breast tumor	Breast tumor 246	49	1	No	Positive	Negative	Positive	no	No	1.5	no	40.87	2	1.9	IDC
GSM1112984 1	Human primary breast tumor	Breast tumor 245	66	1	No	Positive	Negative	Positive	no	Yes	0.34	no	39.4	2	1.2	IDC
GSM1112983 1	Human primary breast tumor	Breast tumor 244	42	1	No	Positive	Negative	Positive	no	No	0.2	no	35.4	2	2.6	IDC
GSM1112982 1	Human primary breast tumor	Breast tumor 243	31	2	No	Positive	Negative	Positive	no	Yes	0.01	no	43	3	3.1	IDC
GSM1112981 1	Human primary breast tumor	Breast tumor 242	68	2	No	Positive	Negative	Positive	no	No	2.1	no	30.73	2	2	IDC
GSM1112980 1	Human primary breast tumor	Breast tumor 241	44	2	Yes	Positive	Positive	Positive	no	Yes	0.1	no	41.3	2	1.9	IDC
GSM1112979 1	Human primary breast tumor	Breast tumor 240	39	1	NA	NA	NA	NA	no	NA	NA	no	37.1	NA	NA	DCIS
GSM1112978 1	Human primary breast tumor	Breast tumor 239	62	3	Yes	Negative	Negative	Negative	local	Yes	0.9	yes	34.17	3	1.6	IDC
GSM1112977 1	Human primary breast tumor	Breast tumor 238	34	2	NA	NA	NA	NA	no	NA	NA	no	42.3	NA	NA	DCIS
GSM1112976 1	Human primary breast tumor	Breast tumor 237	55	1	Yes	Positive	Negative	Positive	no	Yes	0.5	no	36.77	3	4.5	IDC
GSM1112975 1	Human primary breast tumor	Breast tumor 236	45	1	No	Positive	Negative	Positive	bone, marrow	No	1.1	yes	35	2	1.6	IDC
GSM1112974 1	Human primary breast tumor	Breast tumor 235	47	1	No	Positive	Negative	Positive	no	No	0.05	no	40.2	1	1.2	IDC
GSM1112973 1	Human primary breast tumor	Breast tumor 234	53	1	No	Positive	Negative	Positive	no	Yes	0.8	no	40.23	3	2.3	IDC
GSM1112972 1	Human primary breast tumor	Breast tumor 233	41	2	No	Positive	Positive	Positive	no	No	0.01	no	43.33	3	1.6	IDC
GSM1112971 1	Human primary breast tumor	Breast tumor 232	65	3	Yes	Positive	Negative	Positive	no	No	0.2	no	40.4	2	0.7	IDC
GSM1112970 1	Human primary breast tumor	Breast tumor 231	49	3	Yes	Positive	NA	Negative	no	No	1.1	no	39.5	NA	0.1	DCIS/IDC
GSM1112969 1	Human primary breast tumor	Breast tumor 230	45	3	No	Positive	Negative	Positive	no	No	0.1	no	39.07	3	1.3	IDC
GSM1112968 1	Human primary breast tumor	Breast tumor 229	67	1	No	Positive	Negative	Positive	no	Yes	0.61	no	44.13	1	3.8	IDC
GSM1112967 1	Human primary breast tumor	Breast tumor 228	65	3	No	Negative	Negative	Negative	NA	Yes	0.25	NA	NA	3	2.4	IDC
GSM1112966 1	Human primary breast tumor	Breast tumor 227	73	3	No	Negative	Negative	Negative	lung	Yes	0.52	yes	15.4	3	1.4	IDC
GSM1112965 1	Human primary breast tumor	Breast tumor 226	64	2	No	Positive	Negative	Positive	no	No	0.16	no	16.07	2	1.5	IDC
GSM1112964 1	Human primary breast tumor	Breast tumor 225	58	3	No	NA	NA	NA	no	No	0.71	no	40.33	NA	0.09	DCIS/IDC
GSM1112963 1	Human primary breast tumor	Breast tumor 224	49	1	No	Positive	Negative	Positive	no	Yes	0.1	no	45.47	3	1.7	IDC
GSM1112962 1	Human primary breast tumor	Breast tumor 223	73	3	No	Negative	Positive	Negative	no	Yes	0.6	no	46.63	3	1.6	IDC
GSM1112961 1	Human primary breast tumor	Breast tumor 222	37	2	Yes	Positive	Positive	Positive	no	Yes	0.01	no	45.3	3	1.5	IDC
GSM1112960 1	Human primary breast tumor	Breast tumor 221	78	1	No	Positive	Negative	Positive	no	No	0.4	no	44.43	2	1.4	IDC
GSM1112959 1	Human primary breast tumor	Breast tumor 220	92	2	Yes	Positive	Negative	Positive	osseous, pulmonary, liver	Yes	0.1	yes	39.23	2	3.4	IDC
GSM1112958 1	Human primary breast tumor	Breast tumor 219	55	1	No	Positive	Negative	Positive	no	No	1.8	no	1.37	2	1.9	IDC
GSM1112957 1	Human primary breast tumor	Breast tumor 218	74	2	No	Positive	Negative	Positive	no	No	0.1	no	6.6	2	2.7	IDC
GSM1112956 1	Human primary breast tumor	Breast tumor 217	46	2	No	Positive	Negative	Positive	no	No	0.4	no	46.6	2	1.8	IDC
GSM1112955 1	Human primary breast tumor	Breast tumor 216	43	3	No	Positive	Positive	Negative	axillary	No	0.5	yes	25.5	3	2.5	IDC
GSM1112954 1	Human primary breast tumor	Breast tumor 215	69	3	No	Positive	Positive	Negative	liver, bone	No	0.024	yes	14.5	3	2.3	IDC
GSM1112953 1	Human primary breast tumor	Breast tumor 214	48	2	No	Positive	Positive	Positive	no	No	1.1	no	35.27	3	3.8	IDC
GSM1112952 1	Human primary breast tumor	Breast tumor 213	51	1	No	Positive	Negative	Positive	no	No	0.6	no	38.3	2	4.4	IDC
GSM1112951 1	Human primary breast tumor	Breast tumor 212	32	3	No	Negative	Positive	Negative	no	No	0.01	no	46.37	2	13	DCIS/IDC
GSM1112950 1	Human primary breast tumor	Breast tumor 211	56	3	No	Negative	Positive	Negative	no	No	0.7	no	44.6	3	1.4	IDC
GSM1112949 1	Human primary breast tumor	Breast tumor 210	58	3	NA	Positive	Positive	Positive	no	No	0.36	no	45.57	2	0.29	IDC
GSM1112948 1	Human primary breast tumor	Breast tumor 209	45	1	NA	NA	NA	NA	no	NA	NA	no	38.3	NA	NA	FEA
GSM1112947 1	Human primary breast tumor	Breast tumor 208	50	1	Yes	Positive	Negative	Positive	no	No	0	no	37.6	2	3.7	IDC
GSM1112946 1	Human primary breast tumor	Breast tumor 207	54	3	Yes	Negative	Negative	Negative	no	No	0.53	no	46.67	2	3.6	IDC
GSM1112945 1	Human primary breast tumor	Breast tumor 206	46	2	Yes	Positive	Negative	Negative	no	No	0.25	no	40.87	1	1.6	IDC
GSM1112944 1	Human primary breast tumor	Breast tumor 205	50	2	No	Positive	Negative	Negative	no	Yes	0.5	no	26.23	3	2.6	IDC
GSM1112943 1	Human primary breast tumor	Breast tumor 204	57	3	NA	NA	NA	NA	no	NA	0.001	no	34.37	NA	<0.1	DCIS/IDC
GSM1112942 1	Human primary breast tumor	Breast tumor 203	54	3	NA	Negative	NA	Negative	no	No	0.56	no	47.9	NA	0.1	DCIS/IDC
GSM1112941 1	Human primary breast tumor	Breast tumor 202	42	2	No	Positive	Negative	Positive	no	Yes	0.06	no	47.67	2	1.1	IDC
GSM1112940 1	Human primary breast tumor	Breast tumor 201	49	1	Yes	Positive	Negative	Positive	no	No	0.02	no	48.3	2	0.4	IDC
GSM1112939 1	Human primary breast tumor	Breast tumor 200	80	1	No	Positive	Negative	Positive	no	No	0.7	no	38.47	1	2	IDC
GSM1112938 1	Human primary breast tumor	Breast tumor 199	55	3	No	Negative	Negative	Positive	no	No	1.45	no	34.9	3	4	IDC
GSM1112937 1	Human primary breast tumor	Breast tumor 198	57	3	No	Positive	Negative	Positive	no	No	0.8	no	40.8	1	2.2	IDC
GSM1112936 1	Human primary breast tumor	Breast tumor 197	78	1	No	Positive	Negative	Positive	no	No	0.1	no	46.43	1	1.05	IDC
GSM1112935 1	Human primary breast tumor	Breast tumor 196	74	2	No	Positive	Negative	Negative	no	Yes	0.1	no	46.6	2	1.8	IDC
GSM1112934 1	Human primary breast tumor	Breast tumor 195	64	1	NA	NA	NA	NA	no	NA	0.76	no	39.2	3	1.6	DCIS
GSM1112933 1	Human primary breast tumor	Breast tumor 194	58	1	No	Positive	Negative	Positive	no	Yes	0.41	no	47	2	10.6	IDC
GSM1112932 1	Human primary breast tumor	Breast tumor 193	61	3	No	Negative	Positive	Negative	no	No	0.2	no	47.8	2	1.5	IDC
GSM1112931 1	Human primary breast tumor	Breast tumor 192	54	2	No	Positive	Negative	Positive	chest	Yes	0.2	yes	24.43	3	3.9	IDC
GSM1112930 1	Human primary breast tumor	Breast tumor 191	50	1	Yes	Positive	Negative	Positive	no	No	0.8	no	47.73	2	1	IDC
GSM1112929 1	Human primary breast tumor	Breast tumor 190	43	3	No	Negative	Negative	Negative	no	No	0.32	no	48.6	3	1.6	IDC
GSM1112928 1	Human primary breast tumor	Breast tumor 189	65	1	No	Positive	Negative	Positive	no	No	0.48	no	48.23	2	1.7	ILC
GSM1112927 1	Human primary breast tumor	Breast tumor 188	52	2	No	Positive	Negative	Negative	no	Yes	0.68	no	47.43	2	1.6	IDC
GSM1112926 1	Human primary breast tumor	Breast tumor 187	68	1	No	Positive	Negative	Positive	no	No	1.5	no	41.97	2	0.88	IDC
GSM1112925 1	Human primary breast tumor	Breast tumor 186	53	1	No	Positive	Negative	Positive	no	No	0.175	no	45.7	2	7.1	ILC
GSM1112924 1	Human primary breast tumor	Breast tumor 185	51	3	No	Negative	Negative	Negative	no	Yes	0.3	no	36.3	3	1.6	IDC
GSM1112923 1	Human primary breast tumor	Breast tumor 184	51	3	NA	NA	NA	NA	no	NA	1.2	no	42.97	2	1.2	DCIS
GSM1112922 1	Human primary breast tumor	Breast tumor 183	55	2	No	Positive	Negative	Positive	no	No	0.14	no	48.33	3	1.7	IDC
GSM1112921 1	Human primary breast tumor	Breast tumor 182	66	1	No	Positive	Negative	Positive	no	No	0.8	no	32.63	2	2	IDC
GSM1112920 1	Human primary breast tumor	Breast tumor 181	56	1	No	Positive	Negative	Negative	no	No	0.5	no	48.77	3	1.2	IDC
GSM1112919 1	Human primary breast tumor	Breast tumor 180	42	3	No	Positive	Negative	Negative	left breast, bone, lung	Yes	1	yes	31.03	3	3.9	IDC
GSM1112918 1	Human primary breast tumor	Breast tumor 179	43	2	No	Positive	Negative	Positive	no	Yes	0	no	47.37	3	2.5	IDC
GSM1112917 1	Human primary breast tumor	Breast tumor 178	76	3	No	Positive	Negative	Positive	no	No	0.2	no	35.27	3	2.8	IDC
GSM1112916 1	Human primary breast tumor	Breast tumor 177	63	2	No	Positive	Negative	Positive	no	No	0.33	no	49.47	2	2.4	IDC
GSM1112915 1	Human primary breast tumor	Breast tumor 176	45	2	Yes	Positive	Negative	Positive	no	Yes	1	no	45.13	3	6.4	IDC
GSM1112914 1	Human primary breast tumor	Breast tumor 175	47	2	No	Positive	Negative	Positive	no	Yes	0.1	no	51.17	2	2.2	IDC
GSM1112913 1	Human primary breast tumor	Breast tumor 174	79	1	No	Positive	Negative	Negative	no	No	0.66	no	46.83	2	3.6	ILC
GSM1112912 1	Human primary breast tumor	Breast tumor 173	61	1	No	Positive	Negative	Positive	no	No	0.5	no	42.3	1	0.5	IDC
GSM1112911 1	Human primary breast tumor	Breast tumor 172	56	1	No	Positive	Negative	Positive	no	No	0.65	no	45.43	1	0.7	IDC
GSM1112910 1	Human primary breast tumor	Breast tumor 171	61	1	No	Positive	Negative	Negative	no	No	0.6	no	47.67	2	1.1	IMC
GSM1112909 1	Human primary breast tumor	Breast tumor 170	61	3	Yes	Positive	Positive	Negative	no	Yes	0.225	no	48.93	3	2.2	IDC
GSM1112908 1	Human primary breast tumor	Breast tumor 169	77	1	No	Positive	Negative	Positive	no	No	1.3	no	34.7	1	2	IDC
GSM1112907 1	Human primary breast tumor	Breast tumor 168	56	3	No	Positive	Negative	Positive	no	No	0.3	no	47.93	2	1.2	IDC
GSM1112906 1	Human primary breast tumor	Breast tumor 167	49	1	No	Positive	Negative	Positive	no	No	0.5	no	46.33	2	3.1	ILC
GSM1112905 1	Human primary breast tumor	Breast tumor 166	78	2	No	Positive	Negative	Positive	no	No	0.3	no	0.9	2	2.2	IDC
GSM1112904 1	Human primary breast tumor	Breast tumor 165	50	3	NA	NA	NA	NA	NA	NA	NA	NA	52.27	NA	NA	benign
GSM1112903 1	Human primary breast tumor	Breast tumor 164	74	2	No	Positive	Negative	Positive	no	Yes	0.09	no	49.93	3	2.5	IDC
GSM1112902 1	Human primary breast tumor	Breast tumor 163	72	3	No	Negative	Negative	Negative	no	No	0.13	no	17.9	2	2.2	IDC
GSM1112901 1	Human primary breast tumor	Breast tumor 162	44	3	No	Negative	Positive	Negative	no	No	0.7	no	46.9	3	3.2	IDC
